# Supplementary material for: Elucidating the Molecular Basis of Thermal Stress Response in Juvenile Turbot (Scophthalmus maximus) via an Integrative Transcriptome–Metabolome Approach
Source: Biology (Basel). 2025 Oct 14;14(10):1413. doi: 10.3390/biology14101413 (PMC12561631; doi:10.3390/biology14101413)
Supplement: Supplementary file 1 [file biology-14-01413-s001.zip]

Archive with 1 entries (1 files):
- biology-3880373-supplementary.xlsx
