# Supplementary material for: Elucidating the Molecular Basis of Thermal Stress Response in Juvenile Turbot (Scophthalmus maximus) via an Integrative Transcriptome–Metabolome Approach
Source: Biology (Basel). 2025 Oct 14;14(10):1413. doi: 10.3390/biology14101413 (PMC12561631; doi:10.3390/biology14101413)
Supplement: Supplementary file 1 [file biology-14-01413-s001.zip › biology-3880373-supplementary.xlsx]

## Sheet: Table S1
Table S1. The differently expressed genes in the CTL vs. TA group
id	Symbol	log2(FC)	Pvalue	FDR	Description
SMAX5B007292	epd	-16.7085	1.82645e-09	3.70706e-08	PREDICTED: LOW QUALITY PROTEIN: ependymin-like, partial [Lates calcarifer]
SMAX5B012667	FBLN7	-15.2994	6.84526e-30	2.46681e-27	PREDICTED: fibulin-7 [Larimichthys crocea]
SMAX5B018368	Rdh7	-15.0153	7.17228e-51	2.1108e-47	PREDICTED: retinol dehydrogenase 7-like [Lates calcarifer]
SMAX5B015453	cyb5r2	-14.8106	5.01828e-34	2.60626e-31	PREDICTED: NADH-cytochrome b5 reductase 2-like [Paralichthys olivaceus]
SMAX5B008939	fam213b	-14.773	1.58366e-50	3.9949e-47	PREDICTED: thioredoxin-like protein AAED1 isoform X2 [Oreochromis niloticus]
SMAX5B016670	S100P	-13.3713	5.46263e-07	6.4912e-06	PREDICTED: protein S100-P [Oryzias latipes]
SMAX5B000680	RBP2	-13.1726	1.96215e-20	2.17592e-18	PREDICTED: retinol-binding protein 2 [Paralichthys olivaceus]
SMAX5B012402	NNT	-13.1207	1.99808e-35	1.26007e-32	PREDICTED: NAD(P) transhydrogenase, mitochondrial-like [Lates calcarifer]
SMAX5B010856	ier5l	-12.9985	5.93592e-25	1.26285e-22	PREDICTED: immediate early response gene 5-like protein [Stegastes partitus]
SMAX5B003849	hcea	-12.9304	1.90165e-11	5.67218e-10	PREDICTED: high choriolytic enzyme 1-like [Lates calcarifer]
SMAX5B007523	TEKT4	-12.7895	1.16812e-27	3.38141e-25	PREDICTED: tektin-4-like [Lates calcarifer]
SMAX5B022510	GPX4	-12.5523	4.07238e-06	3.87029e-05	PREDICTED: phospholipid hydroperoxide glutathione peroxidase, mitochondrial-like isoform X3 [Lates calcarifer]
SMAX5B021057	Trim39	-12.4717	3.96455e-24	7.60936e-22	PREDICTED: butyrophilin subfamily 3 member A3-like [Lates calcarifer]
SMAX5B015204	PLA2G1B	-12.4482	1.01432e-10	2.64171e-09	Phospholipase A2, partial [Dicentrarchus labrax]
SMAX5B016547	SLC28A3	-12.4331	2.29176e-29	7.49404e-27	PREDICTED: LOW QUALITY PROTEIN: solute carrier family 28 member 3 [Lates calcarifer]
SMAX5B001290	ptf1a	-12.3294	4.26758e-06	4.02763e-05	PREDICTED: pancreas transcription factor 1 subunit alpha [Notothenia coriiceps]
SMAX5B015133	CEL	-11.8977	1.02783e-12	3.74988e-11	bile salt-activated lipase [Dicentrarchus labrax]
SMAX5B011385	PDIA2	-11.7854	1.05479e-11	3.25619e-10	PREDICTED: protein disulfide-isomerase-like [Lates calcarifer]
SMAX5B009399	TMED11	-11.6058	8.46728e-08	1.23669e-06	PREDICTED: transmembrane emp24 domain-containing protein 11-like [Paralichthys olivaceus]
SMAX5B014388	endou	-11.4591	7.38551e-10	1.61203e-08	PREDICTED: poly(U)-specific endoribonuclease [Paralichthys olivaceus]
SMAX5B021225	lce	-11.377	4.26424e-11	1.19901e-09	PREDICTED: high choriolytic enzyme 1-like [Lates calcarifer]
SMAX5B008113	Vsnl1	-11.3294	9.91599e-13	3.63271e-11	PREDICTED: visinin-like protein 1 [Cynoglossus semilaevis]
SMAX5B014562	CELA2A	-11.2983	5.31548e-12	1.73816e-10	PREDICTED: chymotrypsin-like elastase family member 2A [Lates calcarifer]
XLOC_006908	epd1	-11.2328	2.19351e-11	6.48793e-10	PREDICTED: ependymin-1-like [Lates calcarifer]
SMAX5B007532	ERP27	-11.1821	1.53451e-09	3.16178e-08	PREDICTED: endoplasmic reticulum resident protein 27 [Lates calcarifer]
SMAX5B022114	CPA1	-11.1502	7.85693e-12	2.46426e-10	PREDICTED: carboxypeptidase A2-like [Lates calcarifer]
SMAX5B001665	CPB1	-11.1087	4.09707e-11	1.16125e-09	Carboxypeptidase B [Dicentrarchus labrax]
SMAX5B014208	KIAA1161	-11.0989	1.27011e-16	8.03856e-15	PREDICTED: uncharacterized family 31 glucosidase KIAA1161 homolog [Paralichthys olivaceus]
SMAX5B006762	RCE1	-10.9991	2.07954e-16	1.2706e-14	PREDICTED: endosialin [Lates calcarifer]
SMAX5B000716	Cbln1	-10.9896	1.03198e-09	2.19068e-08	PREDICTED: caprin-2-like [Lates calcarifer]
SMAX5B005890	ZP3	-10.9896	0.000128753	0.000793274	PREDICTED: zona pellucida sperm-binding protein 3-like [Lates calcarifer]
SMAX5B012111	hey1	-10.8138	6.9194e-10	1.51969e-08	PREDICTED: hairy/enhancer-of-split related with YRPW motif protein 1-like [Lates calcarifer]
SMAX5B015456	HYDIN	-10.7977	1.27202e-46	2.4957e-43	PREDICTED: LOW QUALITY PROTEIN: hydrocephalus-inducing protein homolog [Lates calcarifer]
SMAX5B020931	Tmem235	-10.795	2.46226e-05	0.000189285	PREDICTED: transmembrane protein 235-like [Larimichthys crocea]
SMAX5B018342	fzd7-a	-10.7056	4.58932e-10	1.04565e-08	PREDICTED: frizzled-7-A [Oreochromis niloticus]
SMAX5B016289	CYP7A1	-10.688	2.921e-30	1.12128e-27	Cholesterol 7-alpha-monooxygenase [Larimichthys crocea]
XLOC_009930	HIST1H2AA	-10.6618	0.00225537	0.0090946	PREDICTED: histone H2A-like [Paralichthys olivaceus]
SMAX5B009571	Galr1	-10.6165	0.00149161	0.00642724	PREDICTED: galanin receptor type 1 [Maylandia zebra]
SMAX5B020781	tmed1	-10.5793	5.05578e-05	0.000353424	PREDICTED: transmembrane emp24 domain-containing protein 1-like [Paralichthys olivaceus]
SMAX5B022022	Irs2	-10.5118	0.00010541	0.000668342	PREDICTED: insulin receptor substrate 2-like [Stegastes partitus]
SMAX5B008514	PNLIPRP1	-10.5003	2.36161e-10	5.66595e-09	PREDICTED: inactive pancreatic lipase-related protein 1-like isoform X1 [Lates calcarifer]
SMAX5B009470	SYCP3	-10.4985	6.94514e-05	0.000465063	PREDICTED: synaptonemal complex protein 3 [Kryptolebias marmoratus]
SMAX5B009456	PEPD	-10.4852	0.0138678	0.0410938	PREDICTED: xaa-Pro dipeptidase [Lates calcarifer]
SMAX5B005856	dnase1	-10.4325	4.42069e-11	1.23709e-09	PREDICTED: deoxyribonuclease-1-like 2 [Takifugu rubripes]
SMAX5B017174	sst2	-10.388	0.0100947	0.0318363	PREDICTED: somatostatin-2-like [Lates calcarifer]
SMAX5B000330	ahctf1	-10.3554	3.64043e-07	4.52695e-06	PREDICTED: protein ELYS-like isoform X5 [Lates calcarifer]
SMAX5B011699	JAZF1	-10.2839	7.05866e-07	8.14652e-06	PREDICTED: juxtaposed with another zinc finger protein 1 [Lates calcarifer]
SMAX5B010804	GAL3ST1	-10.2644	7.55928e-07	8.68456e-06	PREDICTED: galactosylceramide sulfotransferase isoform X2 [Lates calcarifer]
SMAX5B017363	Syt15	-10.2605	0.000910029	0.00423545	PREDICTED: LOW QUALITY PROTEIN: synaptotagmin-15-like [Lates calcarifer]
SMAX5B000883	SPINK1	-10.2536	9.74918e-10	2.07661e-08	Kazal type serine protease inhibitor [Channa striata]
XLOC_017045	Col1a2	-10.2408	0.0138966	0.0411718	PREDICTED: collagen alpha-2(I) chain isoform X2 [Takifugu rubripes]
SMAX5B018429	hpx	-10.1316	5.54159e-52	1.95707e-48	Wap65-1 [Scophthalmus maximus]
SMAX5B002083	Calhm1	-9.88671	8.9627e-07	1.00805e-05	PREDICTED: calcium homeostasis modulator protein 1 [Larimichthys crocea]
SMAX5B014156	CYP27B1	-9.83907	6.9413e-32	3.06424e-29	PREDICTED: LOW QUALITY PROTEIN: 25-hydroxyvitamin D-1 alpha hydroxylase, mitochondrial-like [Lates calcarifer]
SMAX5B005703	Prf1	-9.80229	3.17688e-14	1.46852e-12	C2 domain protein [Scophthalmus maximus]
SMAX5B000603	MMP13	-9.78884	4.47933e-53	2.06777e-49	PREDICTED: collagenase 3-like [Lates calcarifer]
SMAX5B019197	CTSZ	-9.78681	0.0023991	0.00958662	PREDICTED: cathepsin Z-like [Paralichthys olivaceus]
SMAX5B002559	ENPP7	-9.75377	0.00107443	0.00486218	PREDICTED: ectonucleotide pyrophosphatase/phosphodiesterase family member 7-like [Stegastes partitus]
SMAX5B019138	Msn	-9.63178	0.000107773	0.000682591	PREDICTED: moesin-like isoform X2 [Lates calcarifer]
SMAX5B015237	GRIN1	-9.61572	1.42593e-09	2.95183e-08	PREDICTED: glutamate receptor ionotropic, NMDA 1 isoform X2 [Oreochromis niloticus]
SMAX5B018123	VWDE	-9.61348	0.000295857	0.00163105	PREDICTED: LOW QUALITY PROTEIN: von Willebrand factor D and EGF domain-containing protein-like [Lates calcarifer]
SMAX5B003755	CLDN15	-9.60115	4.54669e-05	0.000322561	PREDICTED: claudin-15 [Lates calcarifer]
SMAX5B022024	rtkn2	-9.59495	4.7875e-08	7.37676e-07	PREDICTED: rhotekin-2-like [Larimichthys crocea]
SMAX5B012626	ccsap	-9.56351	2.39042e-05	0.000184484	PREDICTED: centriole, cilia and spindle-associated protein isoform X2 [Lates calcarifer]
SMAX5B022629	dio1	-9.55075	0.0128653	0.0386288	iodothyronine deiodinase type I [Paralichthys olivaceus]
SMAX5B022506	hsd11b1l	-9.53787	5.06354e-07	6.06594e-06	PREDICTED: LOW QUALITY PROTEIN: hydroxysteroid 11-beta-dehydrogenase 1-like protein [Lates calcarifer]
SMAX5B010292	MC2R	-9.51833	7.10165e-05	0.000474106	Adrenocorticotropic hormone receptor [Larimichthys crocea]
SMAX5B008524	PLA2G10	-9.48516	0.00016936	0.00100692	PREDICTED: group 10 secretory phospholipase A2-like [Larimichthys crocea]
SMAX5B022573	Dab1	-9.47843	0.00436862	0.0158857	PREDICTED: disabled homolog 1-like [Lates calcarifer]
SMAX5B005799	GPR160	-9.42347	0.000236574	0.00134886	PREDICTED: probable G-protein coupled receptor 160 [Paralichthys olivaceus]
SMAX5B018118	Vmo1	-9.40817	5.83659e-10	1.29965e-08	PREDICTED: vitelline membrane outer layer protein 1 homolog [Paralichthys olivaceus]
SMAX5B003790	CCKAR	-9.36632	0.0155616	0.0451357	cholecystokinin type 1 receptor [Seriola quinqueradiata]
SMAX5B007427	NSUN5	-9.26835	4.73651e-05	0.000334415	PREDICTED: putative methyltransferase NSUN7 [Paralichthys olivaceus]
SMAX5B002179	Mfap2	-9.24476	5.03105e-05	0.000351974	PREDICTED: microfibrillar-associated protein 2 [Paralichthys olivaceus]
SMAX5B016531	RASEF	-9.2127	0.000205829	0.00119665	PREDICTED: LOW QUALITY PROTEIN: ras and EF-hand domain-containing protein [Lates calcarifer]
SMAX5B022116	SMC1B	-9.1964	4.74864e-05	0.000335138	PREDICTED: structural maintenance of chromosomes protein 1B-like [Lates calcarifer]
SMAX5B021184	MAP1LC3C	-9.17159	0.0157936	0.0456064	PREDICTED: microtubule-associated proteins 1A/1B light chain 3C [Cyprinodon variegatus]
XLOC_007154	ANGPTL5	-9.11201	0.000102524	0.000652622	PREDICTED: angiopoietin-related protein 5-like [Stegastes partitus]
SMAX5B011806	trp3	-9.11201	2.01704e-05	0.000159217	PREDICTED: trypsinogen-like protein 3 [Paralichthys olivaceus]
SMAX5B000726	ENDOD1	-9.03543	8.91635e-09	1.57919e-07	PREDICTED: endonuclease domain-containing 1 protein [Larimichthys crocea]
SMAX5B002252	b4	-9.00375	0.00328614	0.0125192	PREDICTED: protein B4-like [Lates calcarifer]
SMAX5B008820	CHOX-CAD1	-9.00375	0.006249	0.0214299	PREDICTED: homeobox protein CDX-1 [Lates calcarifer]
SMAX5B014902	Emp3	-9.00375	0.000390478	0.00207567	PREDICTED: epithelial membrane protein 3-like [Paralichthys olivaceus]
SMAX5B020633	Map2k6	-8.98489	0.00675108	0.0228504	PREDICTED: dual specificity mitogen-activated protein kinase kinase 6 [Lates calcarifer]
SMAX5B010418	LRRC74B	-8.96578	5.37201e-05	0.000373167	PREDICTED: leucine-rich repeat-containing protein 74B-like isoform X3 [Lates calcarifer]
SMAX5B002190	PBRM1	-8.95613	9.31338e-12	2.90045e-10	PREDICTED: protein polybromo-1-like isoform X1 [Neolamprologus brichardi]
SMAX5B005022	mms22l	-8.93664	7.66548e-08	1.13459e-06	PREDICTED: protein MMS22-like [Paralichthys olivaceus]
SMAX5B000784	COL6A3	-8.92679	0.00833812	0.0271596	PREDICTED: collagen alpha-3(VI) chain isoform X7 [Lates calcarifer]
SMAX5B019922	mid1ip1b	-8.8647	3.3293e-20	3.5415e-18	PREDICTED: mid1-interacting protein 1-B-like [Notothenia coriiceps]
SMAX5B008116	leg1	-8.86404	8.51844e-41	8.84815e-38	PREDICTED: protein LEG1 homolog [Lates calcarifer]
SMAX5B009556	Depdc1b	-8.85591	1.23895e-05	0.00010339	PREDICTED: DEP domain-containing protein 1B [Lates calcarifer]
SMAX5B020390	GUCY2C	-8.85591	0.00205387	0.00840296	PREDICTED: heat-stable enterotoxin receptor-like [Paralichthys olivaceus]
SMAX5B006511	hes1-b	-8.85591	0.00267122	0.0105146	PREDICTED: transcription factor HES-1-B-like [Lates calcarifer]
SMAX5B005170	gpd1	-8.824	2.91621e-22	4.32726e-20	glycerol-3-phosphate dehydrogenase [Rachycentron canadum]
SMAX5B009295	SLC25A6	-8.81378	0.000171594	0.00101883	PREDICTED: ADP/ATP translocase 3 [Paralichthys olivaceus]
SMAX5B019479	FABP2	-8.80305	0.00566145	0.0197553	intestinal-type fatty acid-binding protein [Sparus aurata]
SMAX5B010153	Hist1h1b	-8.80305	0.000173596	0.00102899	PREDICTED: histone H1-like [Cyprinodon variegatus]
SMAX5B017335	vwa2	-8.80305	2.34156e-06	2.39555e-05	PREDICTED: von Willebrand factor A domain-containing protein 2 [Paralichthys olivaceus]
XLOC_021120	SDE3	-8.77039	0.00329941	0.012559	PREDICTED: RNA helicase Mov10l1 isoform X2 [Paralichthys olivaceus]
SMAX5B013205	GNRHR2	-8.76677	3.46277e-41	3.82159e-38	gonadotropin-releasing hormone receptor [Seriola dumerili]
SMAX5B017607	FMO5	-8.73046	4.88348e-37	3.19379e-34	Dimethylaniline monooxygenase [N-oxide-forming] 5 [Larimichthys crocea]
SMAX5B020429	NGFR	-8.70275	0.000456355	0.00237849	PREDICTED: tumor necrosis factor receptor superfamily member 16-like [Paralichthys olivaceus]
SMAX5B017477	Gch1	-8.67948	0.00296869	0.0115049	PREDICTED: GTP cyclohydrolase 1-like [Paralichthys olivaceus]
SMAX5B010633	SYT1	-8.64386	0.0068034	0.0229922	PREDICTED: synaptotagmin-1 isoform X1 [Poecilia formosa]
SMAX5B010289	SLC25A1	-8.60733	0.00237615	0.00950998	PREDICTED: tricarboxylate transport protein, mitochondrial [Oreochromis niloticus]
SMAX5B022647	RAB3A	-8.58246	0.0128516	0.0385942	PREDICTED: ras-related protein Rab-3A [Paralichthys olivaceus]
SMAX5B004102	Zdhhc23	-8.56986	0.00126899	0.00559497	PREDICTED: palmitoyltransferase ZDHHC23-like [Paralichthys olivaceus]
SMAX5B013111	CXCR4	-8.50515	0.0032116	0.012267	PREDICTED: leukotriene B4 receptor 1-like [Paralichthys olivaceus]
SMAX5B021024	SH2D1B	-8.50515	0.0150816	0.0439893	PREDICTED: SH2 domain-containing protein 1B-like [Paralichthys olivaceus]
SMAX5B004160	AR	-8.49185	2.89546e-05	0.000218123	PREDICTED: androgen receptor-like isoform X2 [Paralichthys olivaceus]
SMAX5B018162	tmem198b	-8.43741	0.00849475	0.0275888	PREDICTED: transmembrane protein 198-B-like [Cynoglossus semilaevis]
SMAX5B005181	PDE1B	-8.42347	0.000246217	0.00139663	PREDICTED: calcium/calmodulin-dependent 3',5'-cyclic nucleotide phosphodiesterase 1B isoform X2 [Lates calcarifer]
SMAX5B013835	ALPK2	-8.40939	2.67714e-05	0.000204027	PREDICTED: alpha-protein kinase 2 isoform X1 [Paralichthys olivaceus]
SMAX5B016326	TRIM25	-8.40939	0.00017292	0.00102601	PREDICTED: tripartite motif-containing protein 16-like [Lates calcarifer]
SMAX5B012591	CYP2R1	-8.40414	6.76669e-44	1.08624e-40	PREDICTED: vitamin D 25-hydroxylase [Lates calcarifer]
SMAX5B010756	TNNI2	-8.39518	0.00904584	0.0290685	PREDICTED: troponin I, fast skeletal muscle-like isoform X1 [Stegastes partitus]
SMAX5B011360	Arhgef38	-8.38082	0.000457873	0.00238429	PREDICTED: rho guanine nucleotide exchange factor 38 [Lates calcarifer]
SMAX5B012092	Hspa8	-8.35168	0.0144955	0.0425609	Heat shock cognate protein [Larimichthys crocea]
SMAX5B003851	CFTR	-8.30682	0.000620385	0.00305828	PREDICTED: cystic fibrosis transmembrane conductance regulator [Stegastes partitus]
SMAX5B014403	GREM2	-8.30682	0.0163224	0.0468118	PREDICTED: gremlin-2 [Larimichthys crocea]
SMAX5B000205	Trdn	-8.30682	5.9285e-05	0.00040466	PREDICTED: triadin-like [Lates calcarifer]
SMAX5B014310	ACAP3	-8.27612	3.26279e-05	0.000241468	PREDICTED: arf-GAP with coiled-coil, ANK repeat and PH domain-containing protein 3-like isoform X5 [Lates calcarifer]
SMAX5B012176	rundc3b	-8.26053	0.000882659	0.00412437	PREDICTED: RUN domain-containing protein 3B [Paralichthys olivaceus]
SMAX5B004077	NRG2	-8.22882	0.000173046	0.00102607	PREDICTED: pro-neuregulin-2, membrane-bound isoform-like isoform X4 [Lates calcarifer]
SMAX5B001176	TRIM45	-8.22882	0.000109824	0.000693339	PREDICTED: tripartite motif-containing protein 45 [Paralichthys olivaceus]
SMAX5B012117	TMEM222	-8.2127	0.00659943	0.0223929	PREDICTED: transmembrane protein 222 [Larimichthys crocea]
SMAX5B002697	CPNE9	-8.16323	0.000175425	0.00103843	PREDICTED: copine-9 isoform X2 [Oreochromis niloticus]
SMAX5B007788	TNNI1	-8.16323	0.015578	0.045147	PREDICTED: troponin I, slow skeletal muscle-like [Pundamilia nyererei]
SMAX5B018847	lmo1	-8.14636	0.00336978	0.012787	PREDICTED: rhombotin-1-like isoform X1 [Paralichthys olivaceus]
SMAX5B011554	Npnt	-8.14636	0.000681296	0.00331597	PREDICTED: nephronectin isoform X2 [Paralichthys olivaceus]
SMAX5B001659	Ccdc106	-8.11201	0.00320976	0.0122626	PREDICTED: coiled-coil domain-containing protein 106-like [Paralichthys olivaceus]
SMAX5B001579	SEMA5A	-8.09452	0.000392646	0.00208459	PREDICTED: semaphorin-5A isoform X1 [Paralichthys olivaceus]
SMAX5B008213	Cnst	-8.07682	0.00754297	0.0250549	PREDICTED: consortin-like [Paralichthys olivaceus]
SMAX5B018830	LRP4	-8.04075	0.00206415	0.00843918	PREDICTED: very low-density lipoprotein receptor-like isoform X1 [Lates calcarifer]
SMAX5B019643	KIF25	-8.00375	0.00345906	0.0130597	PREDICTED: kinesin-like protein KIF25 [Lates calcarifer]
SMAX5B000484	CYP1B1	-7.98489	0.00541323	0.0190053	PREDICTED: cytochrome P450 1B1-like [Stegastes partitus]
SMAX5B013296	Grik4	-7.96578	6.6008e-05	0.000444534	PREDICTED: LOW QUALITY PROTEIN: glutamate receptor ionotropic, kainate 4 [Lates calcarifer]
SMAX5B017678	PCSK9	-7.90689	0.00158588	0.00677066	PREDICTED: proprotein convertase subtilisin/kexin type 9 isoform X1 [Lates calcarifer]
SMAX5B011935	Iffo1	-7.86625	0.00424322	0.0154935	PREDICTED: intermediate filament family orphan 1 [Lates calcarifer]
SMAX5B008280	mfsd2b	-7.86625	0.00464507	0.0167257	PREDICTED: major facilitator superfamily domain-containing protein 2B-like [Lates calcarifer]
SMAX5B009902	SLC24A2	-7.86625	0.000462942	0.00240572	PREDICTED: sodium/potassium/calcium exchanger 1-like [Lates calcarifer]
SMAX5B005318	Slc6a20a	-7.86625	0.00113026	0.00506425	PREDICTED: sodium- and chloride-dependent transporter XTRP3 [Larimichthys crocea]
SMAX5B005838	ST6GALNAC5	-7.86625	0.0155382	0.0450828	PREDICTED: alpha-N-acetylgalactosaminide alpha-2,6-sialyltransferase 5 isoform X1 [Lates calcarifer]
SMAX5B006087	GPC5	-7.84549	0.00609682	0.0210187	PREDICTED: glypican-5-like isoform X1 [Paralichthys olivaceus]
SMAX5B018639	Gpc6	-7.83763	1.24032e-19	1.2363e-17	PREDICTED: glypican-6 isoform X2 [Paralichthys olivaceus]
SMAX5B012316	SPON1	-7.78136	0.000276137	0.00153903	PREDICTED: spondin-1 [Lates calcarifer]
SMAX5B018246	st6gal2	-7.78136	0.00359756	0.0135046	PREDICTED: beta-galactoside alpha-2,6-sialyltransferase 2 [Paralichthys olivaceus]
SMAX5B015444	DYRK4	-7.75933	0.00243294	0.00969885	PREDICTED: dual specificity tyrosine-phosphorylation-regulated kinase 4-like [Cynoglossus semilaevis]
SMAX5B001430	ZP4	-7.75933	0.0157868	0.0456016	PREDICTED: histone deacetylase complex subunit SAP25 [Stegastes partitus]
SMAX5B002571	fabp10a	-7.70542	9.01326e-26	2.18022e-23	liver-type fatty acid-binding protein [Epinephelus coioides]
SMAX5B012564	crispld2	-7.69116	0.00831706	0.0271063	Cysteine-rich secretory protein LCCL domain-containing 2 [Larimichthys crocea]
SMAX5B006080	Mpp7	-7.67948	6.73209e-07	7.82589e-06	PREDICTED: MAGUK p55 subfamily member 7-like isoform X1 [Lates calcarifer]
SMAX5B017885	NPR2	-7.65821	1.62399e-19	1.5585e-17	Atrial natriuretic peptide receptor 2 [Larimichthys crocea]
SMAX5B010826	ACSL1	-7.64386	0.000845465	0.00398431	PREDICTED: long-chain-fatty-acid--CoA ligase 1-like [Lates calcarifer]
SMAX5B009725	Ttn	-7.64386	0.00163916	0.00695942	PREDICTED: titin-like [Paralichthys olivaceus]
SMAX5B000961	CASP6	-7.58837	2.1458e-34	1.1482e-31	PREDICTED: caspase-6 [Lates calcarifer]
SMAX5B017897	THBS2	-7.56986	3.38262e-06	3.30285e-05	PREDICTED: thrombospondin-2 isoform X1 [Paralichthys olivaceus]
XLOC_022999	RBPJL	-7.56605	1.71006e-05	0.000137506	PREDICTED: recombining binding protein suppressor of hairless-like protein isoform X3 [Lates calcarifer]
SMAX5B015507	CTSS	-7.54432	0.0157052	0.0454328	PREDICTED: LOW QUALITY PROTEIN: cathepsin S-like [Lates calcarifer]
SMAX5B008242	MDGA2	-7.54432	0.00305775	0.011771	PREDICTED: MAM domain-containing glycosylphosphatidylinositol anchor protein 2 [Stegastes partitus]
SMAX5B020575	PDZD7	-7.54432	0.00107689	0.00486833	PREDICTED: LOW QUALITY PROTEIN: PDZ domain-containing protein 7 [Lates calcarifer]
XLOC_006991	slc47a1	-7.52269	1.14753e-29	3.97317e-27	PREDICTED: multidrug and toxin extrusion protein 1-like [Lates calcarifer]
SMAX5B004525	Dynll2	-7.51833	0.00150965	0.00649072	PREDICTED: dynein light chain 2, cytoplasmic-like isoform X1 [Cyprinus carpio]
SMAX5B013332	AADAC	-7.49185	0.0074011	0.0246536	PREDICTED: arylacetamide deacetylase-like [Lates calcarifer]
SMAX5B001697	BCO1	-7.49185	0.00973802	0.0309158	PREDICTED: beta,beta-carotene 15,15'-dioxygenase-like [Paralichthys olivaceus]
SMAX5B014160	lxr1	-7.49185	0.00403214	0.0148642	O-methyltransferase family 3 [Dicentrarchus labrax]
SMAX5B015594	Slc9a3	-7.48382	1.01997e-05	8.73456e-05	PREDICTED: sodium/hydrogen exchanger 3 isoform X1 [Lates calcarifer]
SMAX5B022006	Snph	-7.46489	0.00108863	0.00491386	PREDICTED: syntaphilin-like isoform X1 [Lates calcarifer]
SMAX5B005278	CadN	-7.43741	0.000329233	0.00178825	PREDICTED: LOW QUALITY PROTEIN: neural-cadherin-like [Lates calcarifer]
SMAX5B020941	Gdpd3	-7.43741	0.00690563	0.0232576	PREDICTED: glycerophosphodiester phosphodiesterase domain-containing protein 3-like [Paralichthys olivaceus]
SMAX5B010927	Slc7a4	-7.43741	0.012301	0.0373086	PREDICTED: cationic amino acid transporter 4 [Paralichthys olivaceus]
SMAX5B017770	CBR1	-7.38652	2.80526e-33	1.37598e-30	20 beta hydroxy steroid dehydrogenase [Rachycentron canadum]
SMAX5B020655	fbxo43	-7.38082	0.0100051	0.0316216	PREDICTED: F-box only protein 43 isoform X1 [Paralichthys olivaceus]
SMAX5B022485	UOX	-7.36809	3.7426e-40	3.30434e-37	PREDICTED: uricase-like [Lates calcarifer]
SMAX5B006044	Lox	-7.35168	0.0150439	0.0439299	PREDICTED: protein-lysine 6-oxidase-like isoform X2 [Lates calcarifer]
SMAX5B006986	AOX1	-7.28185	3.68207e-42	5.00139e-39	PREDICTED: aldehyde oxidase [Lates calcarifer]
SMAX5B010372	bhmt	-7.27775	2.93138e-33	1.39898e-30	PREDICTED: betaine--homocysteine S-methyltransferase 1 isoform X1 [Lates calcarifer]
SMAX5B017493	KIF2A	-7.26053	0.00172812	0.00726722	PREDICTED: kinesin-like protein KIF2A isoform X2 [Lates calcarifer]
SMAX5B002417	spp2	-7.25722	4.48194e-43	6.59517e-40	PREDICTED: secreted phosphoprotein 24 [Lates calcarifer]
SMAX5B006051	Slc1a6	-7.21075	1.38296e-26	3.53916e-24	PREDICTED: excitatory amino acid transporter 1-like isoform X1 [Lates calcarifer]
SMAX5B005773	Atcay	-7.19827	4.78405e-16	2.74275e-14	Caytaxin [Larimichthys crocea]
SMAX5B011010	Ido2	-7.18968	7.38473e-39	5.92725e-36	PREDICTED: indoleamine 2,3-dioxygenase 2-like [Paralichthys olivaceus]
SMAX5B021015	Igfals	-7.18685	9.17564e-39	7.0445e-36	PREDICTED: insulin-like growth factor-binding protein complex acid labile subunit [Paralichthys olivaceus]
SMAX5B004528	PLCH1	-7.16323	7.26053e-05	0.000483615	PREDICTED: 1-phosphatidylinositol 4,5-bisphosphate phosphodiesterase eta-1 isoform X2 [Paralichthys olivaceus]
SMAX5B020299	Sult2b1	-7.14313	4.18342e-22	5.99423e-20	PREDICTED: sulfotransferase family cytosolic 2B member 1-like [Paralichthys olivaceus]
SMAX5B022502	CYP2J2	-7.13583	1.00532e-24	2.06418e-22	PREDICTED: cytochrome P450 2J2-like [Paralichthys olivaceus]
SMAX5B017485	ADAM12	-7.05889	0.00206675	0.00844391	PREDICTED: disintegrin and metalloproteinase domain-containing protein 12-like [Lates calcarifer]
SMAX5B010356	Rnft2	-7.05889	0.0129505	0.0388316	PREDICTED: RING finger and transmembrane domain-containing protein 2 [Paralichthys olivaceus]
SMAX5B019830	SPTBN4	-7.03892	1.49726e-10	3.76618e-09	PREDICTED: spectrin beta chain, non-erythrocytic 4 [Poecilia reticulata]
SMAX5B000901	plcd4	-7.02237	0.0124705	0.0376442	PREDICTED: LOW QUALITY PROTEIN: 1-phosphatidylinositol 4,5-bisphosphate phosphodiesterase delta-4-like [Lates calcarifer]
SMAX5B015138	STBD1	-7.0209	3.55135e-38	2.50839e-35	PREDICTED: starch-binding domain-containing protein 1 [Lates calcarifer]
SMAX5B001980	Sorcs1	-6.98489	0.00149209	0.00642775	PREDICTED: VPS10 domain-containing receptor SorCS1-like isoform X3 [Lates calcarifer]
SMAX5B021868	Chodl	-6.94642	0.00491673	0.0175677	PREDICTED: chondrolectin [Lates calcarifer]
SMAX5B010337	fabp1	-6.93034	4.18495e-19	3.8289e-17	PREDICTED: fatty acid-binding protein, liver [Lates calcarifer]
SMAX5B001572	Rims1	-6.92035	1.85352e-07	2.48705e-06	PREDICTED: regulating synaptic membrane exocytosis protein 1-like isoform X13 [Haplochromis burtoni]
SMAX5B014710	Slc26a6	-6.91488	2.95743e-06	2.95208e-05	PREDICTED: solute carrier family 26 member 6-like [Paralichthys olivaceus]
SMAX5B011798	Kifc3	-6.90689	0.00649568	0.0221181	PREDICTED: kinesin-like protein KIFC3 [Paralichthys olivaceus]
SMAX5B021703	TFCP2L1	-6.9051	2.44855e-13	9.782e-12	PREDICTED: transcription factor CP2-like protein 1 isoform X1 [Paralichthys olivaceus]
SMAX5B019571	ZP2	-6.89077	8.8456e-05	0.000574671	zona pellucida protein AX [Thunnus orientalis]
SMAX5B012451	GATM	-6.84758	1.47689e-08	2.51e-07	PREDICTED: glycine amidinotransferase, mitochondrial [Paralichthys olivaceus]
SMAX5B004036	HPGD	-6.8297	7.88253e-12	2.4679e-10	PREDICTED: 15-hydroxyprostaglandin dehydrogenase [NAD(+)]-like [Lates calcarifer]
SMAX5B007804	CNTN1	-6.82443	0.00994788	0.0314577	PREDICTED: contactin-1-like [Larimichthys crocea]
SMAX5B004839	DSCAM	-6.82443	9.95025e-05	0.000635908	PREDICTED: Down syndrome cell adhesion molecule homolog [Paralichthys olivaceus]
SMAX5B003106	Grin2d	-6.82443	0.00987327	0.0312553	PREDICTED: glutamate receptor ionotropic, NMDA 2D-like [Sinocyclocheilus rhinocerous]
SMAX5B007152	csgA	-6.7209	4.53468e-20	4.76627e-18	PREDICTED: C-factor-like [Pundamilia nyererei]
SMAX5B007108	LEAP2	-6.69773	8.41983e-31	3.50151e-28	PREDICTED: liver-expressed antimicrobial peptide 2-like [Lates calcarifer]
SMAX5B014963	EPS8L3	-6.68883	2.41476e-13	9.66888e-12	PREDICTED: epidermal growth factor receptor kinase substrate 8-like protein 3 [Lates calcarifer]
SMAX5B020562	GRB7	-6.67948	9.08817e-15	4.48265e-13	PREDICTED: growth factor receptor-bound protein 7-like [Stegastes partitus]
SMAX5B006776	MEDAG	-6.6383	2.01682e-17	1.45955e-15	PREDICTED: mesenteric estrogen-dependent adipogenesis protein [Paralichthys olivaceus]
SMAX5B011977	Adamts16	-6.59495	0.00412097	0.0151316	PREDICTED: A disintegrin and metalloproteinase with thrombospondin motifs 16 [Lates calcarifer]
SMAX5B012668	DPEP1	-6.5812	3.16436e-07	4.01122e-06	PREDICTED: dipeptidase 1 [Lates calcarifer]
SMAX5B014219	Grm8	-6.56986	4.66607e-08	7.20223e-07	PREDICTED: metabotropic glutamate receptor 6-like [Lates calcarifer]
SMAX5B010796	psbp1	-6.53477	3.82624e-20	4.04573e-18	PREDICTED: uncharacterized protein LOC109638083 [Paralichthys olivaceus]
SMAX5B019935	FREM2	-6.43741	0.000712705	0.00344989	PREDICTED: FRAS1-related extracellular matrix protein 2-like [Lates calcarifer]
SMAX5B018503	TLR7	-6.43741	0.00489791	0.0175147	Toll-like receptor 7 [Scophthalmus maximus]
SMAX5B013291	FXYD2	-6.38899	3.91765e-05	0.000283399	FXYD domain-containing ion transport regulator 12 [Scatophagus argus]
SMAX5B003681	Susd2	-6.38579	1.63051e-34	9.2876e-32	PREDICTED: sushi domain-containing protein 2-like [Lates calcarifer]
SMAX5B011035	Tmem132d	-6.38082	0.0094694	0.0301988	PREDICTED: transmembrane protein 132D-like [Lates calcarifer]
SMAX5B011103	F11	-6.36282	4.20934e-22	5.99423e-20	PREDICTED: plasma kallikrein-like [Paralichthys olivaceus]
SMAX5B004223	tmem45b	-6.35755	1.0714e-07	1.52694e-06	Transmembrane protein 45B [Anoplopoma fimbria]
XLOC_020865	Ebpl	-6.319	5.50452e-19	4.88436e-17	PREDICTED: emopamil-binding protein-like [Poecilia formosa]
SMAX5B022746	ADAMTS18	-6.26053	0.0124252	0.0375676	PREDICTED: A disintegrin and metalloproteinase with thrombospondin motifs 18 isoform X1 [Paralichthys olivaceus]
SMAX5B004162	zgc:85789	-6.23399	5.60476e-31	2.41387e-28	PREDICTED: ester hydrolase C11orf54 homolog [Lates calcarifer]
SMAX5B000134	LRP11	-6.21968	1.71817e-07	2.32665e-06	PREDICTED: low-density lipoprotein receptor-related protein 11 [Stegastes partitus]
SMAX5B019114	PDGFRL	-6.14101	6.48339e-09	1.17661e-07	PREDICTED: platelet-derived growth factor receptor-like protein [Stegastes partitus]
SMAX5B021575	rtn3-b	-6.13186	5.57766e-09	1.02487e-07	PREDICTED: reticulon-3-B-like [Lates calcarifer]
SMAX5B010303	GCK	-6.11153	0.000221255	0.00127303	glucokinase [Scophthalmus maximus]
SMAX5B008974	SLC18B1	-6.10927	3.61492e-28	1.0819e-25	PREDICTED: MFS-type transporter SLC18B1 [Lates calcarifer]
SMAX5B006147	Pglyrp2	-6.09205	7.73941e-08	1.14362e-06	PREDICTED: LOW QUALITY PROTEIN: N-acetylmuramoyl-L-alanine amidase-like [Lates calcarifer]
SMAX5B017429	RGR	-6.07325	1.08344e-09	2.29119e-08	PREDICTED: RPE-retinal G protein-coupled receptor [Cyprinodon variegatus]
XLOC_014181	COL1A1	-6.05582	2.12312e-23	3.6755e-21	PREDICTED: collagen alpha-1(I) chain-like isoform X1 [Paralichthys olivaceus]
SMAX5B018974	elovl6	-6.04383	4.68485e-11	1.30276e-09	PREDICTED: elongation of very long chain fatty acids protein 6 [Larimichthys crocea]
SMAX5B022325	gamt	-6.02945	4.10935e-14	1.85583e-12	PREDICTED: guanidinoacetate N-methyltransferase [Paralichthys olivaceus]
SMAX5B019791	Gm525	-5.99913	5.48628e-23	8.88777e-21	CQ067 protein precursor [Salmo salar]
SMAX5B013751	FREM1	-5.98489	0.00701184	0.0235659	PREDICTED: FRAS1-related extracellular matrix protein 1 [Paralichthys olivaceus]
SMAX5B015120	Lrp2	-5.98489	0.00336816	0.0127848	Low-density lipoprotein receptor-related protein 2 [Larimichthys crocea]
SMAX5B006022	EEF2	-5.98341	1.73207e-26	4.36926e-24	PREDICTED: elongation factor 2 [Cyprinodon variegatus]
SMAX5B007334	APOH	-5.95795	8.52673e-31	3.50151e-28	PREDICTED: beta-2-glycoprotein 1-like [Paralichthys olivaceus]
SMAX5B020955	myadm	-5.95752	0.000612371	0.00303147	PREDICTED: myeloid-associated differentiation marker homolog [Paralichthys olivaceus]
SMAX5B014640	Bin2	-5.94837	6.81307e-05	0.000456707	PREDICTED: bridging integrator 2 [Paralichthys olivaceus]
SMAX5B012555	urah	-5.94618	6.63593e-17	4.40516e-15	PREDICTED: heterogeneous nuclear ribonucleoprotein C-like [Lates calcarifer]
SMAX5B002460	Smtnl2	-5.94419	5.0802e-05	0.00035471	PREDICTED: smoothelin-like protein 1 [Paralichthys olivaceus]
SMAX5B010184	Scn4b	-5.94017	4.76283e-05	0.000336005	PREDICTED: sodium channel subunit beta-4-like [Lates calcarifer]
SMAX5B014728	EBP	-5.9155	5.61925e-12	1.8173e-10	PREDICTED: 3-beta-hydroxysteroid-Delta(8),Delta(7)-isomerase [Lates calcarifer]
SMAX5B000077	cyp2k1	-5.86143	1.46897e-14	7.12613e-13	Cytochrome P450 2K1 [Larimichthys crocea]
SMAX5B006071	ACSS2	-5.85199	5.18877e-21	6.49811e-19	PREDICTED: acetyl-coenzyme A synthetase, cytoplasmic [Paralichthys olivaceus]
SMAX5B018240	Nqo1	-5.83748	2.93146e-05	0.000220271	PREDICTED: NAD(P)H dehydrogenase [quinone] 1-like isoform X1 [Lates calcarifer]
SMAX5B014706	SLC2A5	-5.83078	2.65899e-25	6.09772e-23	PREDICTED: solute carrier family 2, facilitated glucose transporter member 5 isoform X1 [Lates calcarifer]
SMAX5B002005	LIMD2	-5.82909	9.24265e-22	1.24585e-19	PREDICTED: LIM domain and actin-binding protein 1-like isoform X5 [Lates calcarifer]
SMAX5B013816	MAP1B	-5.82443	0.00955205	0.0304074	PREDICTED: LOW QUALITY PROTEIN: microtubule-associated protein 1B-like [Lates calcarifer]
SMAX5B012722	Pbld1	-5.81553	3.98299e-27	1.08202e-24	PREDICTED: phenazine biosynthesis-like domain-containing protein [Paralichthys olivaceus]
SMAX5B007372	crtac1	-5.79928	9.56899e-17	6.21211e-15	PREDICTED: cartilage acidic protein 1-like [Notothenia coriiceps]
SMAX5B007820	Tmem229a	-5.75489	0.000332942	0.00180728	PREDICTED: transmembrane protein 229A [Larimichthys crocea]
SMAX5B022642	Fbn2	-5.72437	2.81638e-16	1.6737e-14	PREDICTED: latent-transforming growth factor beta-binding protein 4-like isoform X2 [Lates calcarifer]
SMAX5B005229	INHBB	-5.71228	1.68663e-18	1.41822e-16	PREDICTED: inhibin beta B chain-like [Lates calcarifer]
SMAX5B019968	CYP2G1	-5.69756	1.42671e-23	2.51928e-21	PREDICTED: cytochrome P450 2G1-like [Paralichthys olivaceus]
SMAX5B022686	igfbp2a	-5.69494	7.38593e-30	2.60841e-27	PREDICTED: insulin-like growth factor-binding protein 2-A isoform X2 [Lates calcarifer]
SMAX5B016842	VIT	-5.68182	2.00889e-05	0.00015869	PREDICTED: vitrin isoform X12 [Cyprinodon variegatus]
SMAX5B015019	Fgd1	-5.67646	1.13132e-10	2.8994e-09	PREDICTED: LOW QUALITY PROTEIN: FYVE, RhoGEF and PH domain-containing protein 1 [Lates calcarifer]
SMAX5B002090	ABCC1	-5.66073	1.96505e-25	4.62652e-23	PREDICTED: multidrug resistance-associated protein 1-like isoform X1 [Paralichthys olivaceus]
SMAX5B013905	AGXT2	-5.65834	2.96493e-18	2.36899e-16	PREDICTED: alanine--glyoxylate aminotransferase 2, mitochondrial [Lates calcarifer]
SMAX5B005756	rx2	-5.65821	5.34407e-07	6.36745e-06	PREDICTED: retinal homeobox protein Rx2-like [Lates calcarifer]
SMAX5B020622	ttll6	-5.65535	8.48453e-07	9.61e-06	Tubulin polyglutamylase ttll6 [Dicentrarchus labrax]
SMAX5B016037	OBSL1	-5.64386	0.00627356	0.0214956	PREDICTED: obscurin-like protein 1 [Takifugu rubripes]
SMAX5B021982	FABP7	-5.59991	0.000153964	0.000925358	PREDICTED: fatty acid-binding protein, brain-like [Lates calcarifer]
SMAX5B016849	HABP2	-5.59239	1.61959e-29	5.49974e-27	PREDICTED: hyaluronan-binding protein 2-like [Paralichthys olivaceus]
SMAX5B001017	ppdpfa	-5.55359	9.54932e-13	3.50565e-11	PREDICTED: pancreatic progenitor cell differentiation and proliferation factor A-like [Paralichthys olivaceus]
SMAX5B010039	Sigirr	-5.47032	5.77751e-10	1.29138e-08	PREDICTED: single Ig IL-1-related receptor [Lates calcarifer]
SMAX5B008539	COX5B	-5.4519	1.20619e-20	1.39208e-18	PREDICTED: cytochrome c oxidase subunit 5B, mitochondrial-like [Paralichthys olivaceus]
SMAX5B014332	Aqp7	-5.43222	8.68878e-25	1.8265e-22	PREDICTED: aquaporin-7-like [Lates calcarifer]
SMAX5B001478	GPR148	-5.42626	3.70023e-06	3.56847e-05	PREDICTED: olfactory receptor 52B2-like isoform X1 [Lates calcarifer]
SMAX5B003545	SARDH	-5.40648	1.29295e-24	2.62425e-22	PREDICTED: sarcosine dehydrogenase, mitochondrial [Lates calcarifer]
SMAX5B015413	PNP	-5.34577	0.000121951	0.000757979	PREDICTED: purine nucleoside phosphorylase-like [Lates calcarifer]
SMAX5B018994	AFF3	-5.33173	3.99321e-17	2.7981e-15	PREDICTED: AF4/FMR2 family member 2 isoform X1 [Oryzias latipes]
SMAX5B012208	DNAH11	-5.32193	0.00378774	0.0141016	PREDICTED: dynein heavy chain 11, axonemal-like isoform X1 [Lates calcarifer]
SMAX5B003230	btpA	-5.31525	2.16706e-22	3.29878e-20	PREDICTED: uncharacterized protein F13E9.13, mitochondrial-like [Paralichthys olivaceus]
SMAX5B011215	MRC2	-5.30378	3.05647e-05	0.000228401	PREDICTED: LOW QUALITY PROTEIN: C-type mannose receptor 2-like [Lates calcarifer]
XLOC_000148	COL6A1	-5.30032	1.05586e-10	2.73378e-09	PREDICTED: collagen alpha-1(VI) chain [Kryptolebias marmoratus]
SMAX5B010369	Ugt2a2	-5.29235	3.49263e-22	5.09693e-20	PREDICTED: LOW QUALITY PROTEIN: UDP-glucuronosyltransferase 2A2-like [Lates calcarifer]
SMAX5B016361	DSG2	-5.2854	0.00941522	0.0300749	PREDICTED: LOW QUALITY PROTEIN: desmoglein-2-like [Lates calcarifer]
SMAX5B001898	Aoc1	-5.2706	1.12276e-22	1.75449e-20	PREDICTED: amiloride-sensitive amine oxidase [copper-containing] [Haplochromis burtoni]
SMAX5B007005	Camk2b	-5.25334	5.2354e-06	4.83002e-05	PREDICTED: calcium/calmodulin-dependent protein kinase type II subunit beta isoform X1 [Paralichthys olivaceus]
SMAX5B019131	NEIL3	-5.24793	0.00024112	0.00137034	PREDICTED: LOW QUALITY PROTEIN: endonuclease 8-like 3 [Lates calcarifer]
SMAX5B012443	MIS12	-5.22239	0.000217372	0.00125273	PREDICTED: protein MIS12 homolog [Paralichthys olivaceus]
SMAX5B015715	RTP3	-5.2101	2.88716e-21	3.69431e-19	PREDICTED: receptor-transporting protein 3-like [Kryptolebias marmoratus]
SMAX5B018218	MYO3B	-5.20945	0.000991526	0.00454984	PREDICTED: LOW QUALITY PROTEIN: myosin-IIIb [Lates calcarifer]
XLOC_005690	CA4	-5.1952	7.0347e-05	0.000469991	carbonic anhydrase [Dicentrarchus labrax]
XLOC_011299	Glb1l2	-5.18763	5.61611e-07	6.64893e-06	PREDICTED: beta-galactosidase-1-like protein 2 [Salmo salar]
SMAX5B010901	BCO2	-5.17566	5.65287e-13	2.1559e-11	PREDICTED: beta,beta-carotene 9',10'-oxygenase-like isoform X1 [Paralichthys olivaceus]
SMAX5B008576	haao	-5.14981	4.02572e-13	1.56577e-11	PREDICTED: 3-hydroxyanthranilate 3,4-dioxygenase [Lates calcarifer]
SMAX5B012680	Cenpq	-5.14684	4.07904e-05	0.000293392	PREDICTED: centromere protein Q [Lates calcarifer]
SMAX5B020303	H2-DMb1	-5.10154	1.97817e-05	0.000156709	PREDICTED: microtubule-associated protein futsch-like [Stegastes partitus]
SMAX5B001389	HAO1	-5.09029	2.21107e-07	2.91366e-06	PREDICTED: hydroxyacid oxidase 1 [Lates calcarifer]
SMAX5B008641	exo1	-5.08746	0.000185731	0.00108958	PREDICTED: neuroblast differentiation-associated protein AHNAK-like [Lates calcarifer]
XLOC_023332	Col6a4	-5.08037	7.87132e-05	0.000519401	PREDICTED: collagen alpha-6(VI) chain isoform X2 [Lates calcarifer]
SMAX5B022476	PHPT1	-5.06808	7.02573e-22	9.69221e-20	PREDICTED: 14 kDa phosphohistidine phosphatase-like [Lates calcarifer]
SMAX5B005450	ALDH1L2	-5.06496	3.14535e-09	6.14386e-08	PREDICTED: mitochondrial 10-formyltetrahydrofolate dehydrogenase [Paralichthys olivaceus]
SMAX5B008246	Cyp46a1	-5.0483	3.92713e-23	6.48086e-21	PREDICTED: cholesterol 24-hydroxylase [Paralichthys olivaceus]
SMAX5B007785	VNX1	-5.04439	0.000744614	0.00357488	PREDICTED: low affinity vacuolar monovalent cation/H(+) antiporter-like isoform X2 [Paralichthys olivaceus]
SMAX5B017569	mfsd4a	-5.04203	1.09703e-05	9.31767e-05	PREDICTED: major facilitator superfamily domain-containing protein 4A-like [Lates calcarifer]
SMAX5B001589	itprip	-5.03634	4.61475e-18	3.5584e-16	PREDICTED: inositol 1,4,5-trisphosphate receptor-interacting protein-like [Paralichthys olivaceus]
SMAX5B007464	smc2	-5.03604	1.78893e-09	3.64769e-08	PREDICTED: structural maintenance of chromosomes protein 2 [Paralichthys olivaceus]
SMAX5B009958	GAS2	-5.03185	3.48379e-10	8.11567e-09	PREDICTED: growth arrest-specific protein 2 [Lates calcarifer]
SMAX5B007275	foxd1	-5.01681	0.000729258	0.0035107	PREDICTED: forkhead box protein D2-like [Lates calcarifer]
SMAX5B020483	FETUB	-4.99972	1.34749e-23	2.40343e-21	PREDICTED: fetuin-B-like [Oreochromis niloticus]
SMAX5B000081	SLC22A2	-4.988	2.92068e-23	4.95898e-21	PREDICTED: solute carrier family 22 member 2-like [Stegastes partitus]
SMAX5B011012	akr1a1a	-4.9807	1.673e-20	1.89371e-18	PREDICTED: alcohol dehydrogenase [NADP(+)] A-like [Paralichthys olivaceus]
SMAX5B021120	s100a1	-4.97283	0.000209528	0.00121585	PREDICTED: protein S100-A1 [Esox lucius]
SMAX5B013365	Abhd15	-4.97167	3.03393e-10	7.16218e-09	PREDICTED: protein ABHD15 [Paralichthys olivaceus]
SMAX5B016908	dio2	-4.97138	3.3181e-07	4.1794e-06	PREDICTED: type II iodothyronine deiodinase [Paralichthys olivaceus]
SMAX5B006455	PLCD1	-4.96963	7.71645e-05	0.000510518	PREDICTED: 1-phosphatidylinositol 4,5-bisphosphate phosphodiesterase delta-1-like isoform X2 [Lates calcarifer]
SMAX5B004011	B3gnt3	-4.96425	1.38349e-19	1.3572e-17	PREDICTED: N-acetyllactosaminide beta-1,3-N-acetylglucosaminyltransferase 3 isoform X1 [Oreochromis niloticus]
SMAX5B017720	ppp1r3cb	-4.96206	4.70663e-17	3.2592e-15	PREDICTED: protein phosphatase 1 regulatory subunit 3C [Lates calcarifer]
SMAX5B013453	Slc13a2	-4.91289	0.000626589	0.00308198	PREDICTED: solute carrier family 13 member 2-like isoform X1 [Larimichthys crocea]
XLOC_019682	IFI44	-4.91261	2.65231e-16	1.58761e-14	PREDICTED: interferon-induced protein 44-like [Paralichthys olivaceus]
SMAX5B010310	rasgrf2	-4.90689	0.000375286	0.0020063	PREDICTED: ras-specific guanine nucleotide-releasing factor 2 isoform X2 [Larimichthys crocea]
SMAX5B005782	GLUL	-4.90589	2.44721e-18	2.01929e-16	PREDICTED: glutamine synthetase [Paralichthys olivaceus]
SMAX5B005830	GFI1	-4.89885	0.0146949	0.0430463	PREDICTED: zinc finger protein Gfi-1 [Paralichthys olivaceus]
SMAX5B015065	ccnb1	-4.89101	7.29755e-11	1.94066e-09	PREDICTED: G2/mitotic-specific cyclin-B1 [Lates calcarifer]
SMAX5B017185	Pgm2l1	-4.87945	5.05161e-14	2.23003e-12	PREDICTED: glucose 1,6-bisphosphate synthase [Lates calcarifer]
XLOC_000153	dthadh	-4.87933	7.65507e-19	6.62614e-17	PREDICTED: D-threo-3-hydroxyaspartate dehydratase-like [Pundamilia nyererei]
SMAX5B022639	DNASE2B	-4.87827	1.04537e-18	8.87462e-17	PREDICTED: deoxyribonuclease-2-beta [Stegastes partitus]
SMAX5B009229	ORC1	-4.87447	0.000334021	0.00181203	PREDICTED: origin recognition complex subunit 1-like isoform X1 [Lates calcarifer]
SMAX5B009991	sema3d	-4.87447	5.66933e-05	0.000390136	PREDICTED: semaphorin-3D [Paralichthys olivaceus]
SMAX5B014146	Tpgs2	-4.8688	2.40465e-21	3.09937e-19	PREDICTED: tubulin polyglutamylase complex subunit 2 [Stegastes partitus]
SMAX5B004605	myc	-4.85798	0.000307153	0.00168438	PREDICTED: LOW QUALITY PROTEIN: transcriptional regulator Myc-like [Lates calcarifer]
SMAX5B005723	HMGCR	-4.84301	1.32252e-13	5.52081e-12	3-hydroxy-3-methylglutaryl-Coenzyme A reductase [Scophthalmus maximus]
SMAX5B014481	AGMAT	-4.82428	8.39672e-27	2.2465e-24	PREDICTED: agmatinase, mitochondrial-like [Lates calcarifer]
SMAX5B016619	Plch2	-4.81962	3.74153e-28	1.10113e-25	PREDICTED: 1-phosphatidylinositol 4,5-bisphosphate phosphodiesterase eta-2 isoform X2 [Austrofundulus limnaeus]
SMAX5B013176	cyp1a1	-4.80213	1.96932e-12	6.89967e-11	CYP1A [Lateolabrax japonicus]
SMAX5B016355	TTR	-4.79501	3.34036e-25	7.46633e-23	PREDICTED: transthyretin [Lates calcarifer]
SMAX5B008291	PLCB1	-4.79442	0.000156334	0.000938642	PREDICTED: 1-phosphatidylinositol 4,5-bisphosphate phosphodiesterase beta-1 isoform X1 [Cynoglossus semilaevis]
SMAX5B006627	GAD1	-4.79008	0.000938782	0.00435092	PREDICTED: glutamate decarboxylase 1-like isoform X1 [Lates calcarifer]
SMAX5B006801	Fgf13	-4.7885	0.000379327	0.00202545	PREDICTED: fibroblast growth factor 13-like isoform X1 [Lates calcarifer]
SMAX5B014836	nadl1.1	-4.78136	0.00846156	0.0275063	PREDICTED: neural cell adhesion molecule L1-like isoform X4 [Lates calcarifer]
SMAX5B014934	GEX1	-4.76818	3.51915e-10	8.17647e-09	PREDICTED: uncharacterized protein LOC109645520 isoform X1 [Paralichthys olivaceus]
XLOC_000151	COL6A2	-4.75097	3.16981e-09	6.17799e-08	PREDICTED: collagen alpha-2(VI) chain-like isoform X2 [Lates calcarifer]
SMAX5B007869	SNED1	-4.74076	6.59969e-17	4.39763e-15	PREDICTED: sushi, nidogen and EGF-like domain-containing protein 1 [Paralichthys olivaceus]
SMAX5B000060	esco2	-4.74024	3.15999e-06	3.12775e-05	PREDICTED: LOW QUALITY PROTEIN: N-acetyltransferase ESCO2-like [Lates calcarifer]
XLOC_009004	HEMGN	-4.73938	1.02398e-19	1.04517e-17	PREDICTED: hemogen isoform X1 [Paralichthys olivaceus]
SMAX5B008356	agbl5	-4.71497	1.01905e-10	2.64733e-09	PREDICTED: cytosolic carboxypeptidase-like protein 5 isoform X1 [Lates calcarifer]
SMAX5B004206	Svep1	-4.70834	3.17083e-05	0.000236048	PREDICTED: sushi, von Willebrand factor type A, EGF and pentraxin domain-containing protein 1 isoform X1 [Oreochromis niloticus]
XLOC_007776	CBX4	-4.7044	2.09176e-09	4.19731e-08	PREDICTED: E3 SUMO-protein ligase CBX4-like isoform X1 [Lates calcarifer]
SMAX5B001908	nfil3	-4.70044	4.2714e-16	2.48173e-14	PREDICTED: nuclear factor interleukin-3-regulated protein-like [Lates calcarifer]
SMAX5B008453	PIPOX	-4.68212	2.26665e-14	1.06732e-12	PREDICTED: peroxisomal sarcosine oxidase [Lates calcarifer]
SMAX5B005560	ube2c	-4.68139	6.91854e-08	1.03532e-06	PREDICTED: ubiquitin-conjugating enzyme E2 C [Lates calcarifer]
SMAX5B008248	GNPAT	-4.66941	6.68023e-24	1.21608e-21	PREDICTED: dihydroxyacetone phosphate acyltransferase-like [Lates calcarifer]
SMAX5B009294	GDPD5	-4.66297	0.00161367	0.00687271	PREDICTED: glycerophosphoinositol inositolphosphodiesterase GDPD2 [Stegastes partitus]
SMAX5B021054	NR5A2	-4.65282	1.59882e-16	9.96165e-15	PREDICTED: nuclear receptor subfamily 5 group A member 2-like [Paralichthys olivaceus]
SMAX5B013407	TTC12	-4.65105	5.67616e-08	8.64794e-07	PREDICTED: LOW QUALITY PROTEIN: tetratricopeptide repeat protein 12 [Lates calcarifer]
XLOC_002047	msrb2	-4.64867	5.29424e-25	1.14007e-22	PREDICTED: methionine-R-sulfoxide reductase B2, mitochondrial [Paralichthys olivaceus]
SMAX5B017792	fgf23	-4.62948	2.98606e-18	2.37513e-16	PREDICTED: fibroblast growth factor 23-like isoform X2 [Lates calcarifer]
SMAX5B019321	GSTT1	-4.62179	8.15761e-15	4.03493e-13	PREDICTED: glutathione S-transferase theta-3-like [Paralichthys olivaceus]
XLOC_000743	pif1	-4.61471	0.0110224	0.0341224	PREDICTED: ATP-dependent DNA helicase PIF1 [Lates calcarifer]
SMAX5B003450	SERTAD4	-4.58849	2.01983e-05	0.000159295	PREDICTED: SERTA domain-containing protein 4-like [Paralichthys olivaceus]
SMAX5B006736	ugt3	-4.57902	8.75203e-13	3.2399e-11	PREDICTED: UDP-glucuronosyltransferase-like [Lates calcarifer]
SMAX5B018735	CDCA2	-4.57365	7.2017e-09	1.30161e-07	PREDICTED: cell division cycle-associated protein 2 isoform X2 [Lates calcarifer]
SMAX5B016593	KLK2	-4.57154	0.00526139	0.0185551	PREDICTED: trypsin-like [Paralichthys olivaceus]
SMAX5B011067	RNH1	-4.56986	0.00259855	0.0102606	PREDICTED: ribonuclease inhibitor-like [Stegastes partitus]
XLOC_008503	col27a1b	-4.56224	1.75047e-06	1.84206e-05	PREDICTED: collagen alpha-1(XXVII) chain B-like isoform X2 [Paralichthys olivaceus]
SMAX5B006646	AHSG	-4.5617	2.34607e-18	1.94493e-16	PREDICTED: alpha-2-HS-glycoprotein-like [Paralichthys olivaceus]
SMAX5B007630	Gphn	-4.55663	1.0797e-16	6.93286e-15	PREDICTED: gephyrin-like [Stegastes partitus]
SMAX5B005954	Kpna2	-4.54606	2.8503e-12	9.84943e-11	PREDICTED: importin subunit alpha-1-like [Lates calcarifer]
SMAX5B004599	TGas006m08.1	-4.54226	4.12865e-05	0.000296598	Histone H4 [Larimichthys crocea]
SMAX5B019969	VSTM5	-4.54137	0.00109325	0.00492843	PREDICTED: V-set and transmembrane domain-containing protein 5 [Larimichthys crocea]
SMAX5B010913	SLC2A11	-4.5325	0.000358021	0.0019239	PREDICTED: solute carrier family 2, facilitated glucose transporter member 11-like [Paralichthys olivaceus]
XLOC_016021	cenpa	-4.52356	1.11175e-07	1.58189e-06	PREDICTED: histone H3.3-like [Paralichthys olivaceus]
SMAX5B018836	sox6	-4.52356	0.0032945	0.012543	PREDICTED: transcription factor SOX-6-like isoform X2 [Lates calcarifer]
SMAX5B020835	EPS8L1	-4.51985	7.2473e-14	3.1443e-12	PREDICTED: epidermal growth factor receptor kinase substrate 8-like protein 1 isoform X1 [Lates calcarifer]
SMAX5B017665	DHCR24	-4.50876	1.26148e-15	6.87506e-14	PREDICTED: delta(24)-sterol reductase [Lates calcarifer]
SMAX5B004070	Tuba1a	-4.50779	0.00366449	0.0137092	Tubulin alpha-1A chain [Larimichthys crocea]
SMAX5B006175	FAM20C	-4.50553	0.000297603	0.00163965	PREDICTED: extracellular serine/threonine protein kinase FAM20C-like [Haplochromis burtoni]
SMAX5B008181	aldh8a1	-4.49899	1.39814e-16	8.78588e-15	PREDICTED: LOW QUALITY PROTEIN: aldehyde dehydrogenase family 8 member A1 [Lates calcarifer]
SMAX5B000485	kif15-a	-4.49185	1.99721e-09	4.02587e-08	PREDICTED: kinesin-like protein KIF15 isoform X2 [Lates calcarifer]
SMAX5B004284	Tm7sf2	-4.49095	1.63639e-08	2.75194e-07	PREDICTED: delta(14)-sterol reductase [Paralichthys olivaceus]
SMAX5B019218	QDPR	-4.48849	5.78551e-20	6.045e-18	PREDICTED: dihydropteridine reductase [Stegastes partitus]
SMAX5B002644	AGRN	-4.46877	0.0037871	0.0141016	Agrin [Larimichthys crocea]
SMAX5B005765	CDC20	-4.45943	1.20868e-09	2.52879e-08	PREDICTED: cell division cycle protein 20 homolog isoform X2 [Lates calcarifer]
SMAX5B007462	melk	-4.45943	3.39764e-07	4.2671e-06	PREDICTED: maternal embryonic leucine zipper kinase [Lates calcarifer]
SMAX5B000598	TNFRSF19	-4.45286	0.000580604	0.00290351	Tumor necrosis factor receptor superfamily member 19 [Larimichthys crocea]
SMAX5B004815	Ckap2	-4.44643	3.706e-14	1.69097e-12	PREDICTED: cytoskeleton-associated protein 2-like [Lates calcarifer]
SMAX5B005120	PML	-4.44342	1.28485e-17	9.57294e-16	PREDICTED: DNA polymerase III PolC-type-like [Kryptolebias marmoratus]
XLOC_012788	SLC27A6	-4.43741	0.00192599	0.00796096	PREDICTED: very long-chain acyl-CoA synthetase-like [Paralichthys olivaceus]
SMAX5B021344	agr2	-4.42392	0.000680509	0.00331305	PREDICTED: anterior gradient protein 2 homolog [Stegastes partitus]
XLOC_013862	KLHL29	-4.41801	5.0349e-19	4.51301e-17	PREDICTED: kelch-like protein 29 [Lates calcarifer]
SMAX5B013342	NUMA1	-4.41741	2.39122e-10	5.72143e-09	PREDICTED: nuclear mitotic apparatus protein 1 [Cyprinodon variegatus]
XLOC_008730	c9	-4.41685	3.48589e-22	5.09693e-20	polyprotein [Tetraodon nigroviridis]
SMAX5B007661	cfap126	-4.41052	8.82488e-05	0.00057417	PREDICTED: protein Flattop [Lates calcarifer]
XLOC_021738	Ing2	-4.4021	6.78639e-11	1.82119e-09	PREDICTED: inhibitor of growth protein 2 [Lates calcarifer]
SMAX5B013904	FBP1	-4.39663	2.96611e-19	2.7566e-17	fructose-1,6-bisphosphatase [Scophthalmus maximus]
SMAX5B015830	Mapk15	-4.38082	5.97343e-07	7.03661e-06	PREDICTED: mitogen-activated protein kinase 15 [Paralichthys olivaceus]
SMAX5B005887	ZK1290.5	-4.37977	5.61797e-07	6.64893e-06	PREDICTED: uncharacterized oxidoreductase ZK1290.5-like [Maylandia zebra]
SMAX5B018936	CCNA2	-4.37311	2.43179e-07	3.16905e-06	PREDICTED: cyclin-A2 [Lates calcarifer]
SMAX5B014364	NAAA	-4.36221	7.82035e-22	1.06224e-19	PREDICTED: N-acylethanolamine-hydrolyzing acid amidase isoform X1 [Notothenia coriiceps]
SMAX5B012128	APOA1	-4.3616	3.81059e-18	2.99402e-16	PREDICTED: apolipoprotein A-IV-like [Larimichthys crocea]
SMAX5B002373	P4HTM	-4.36026	8.21619e-05	0.000538936	PREDICTED: transmembrane prolyl 4-hydroxylase-like [Lates calcarifer]
SMAX5B010626	MTERF2	-4.35435	3.94654e-05	0.000285023	PREDICTED: transcription termination factor 2, mitochondrial-like [Lates calcarifer]
SMAX5B009885	endouc	-4.34259	6.02612e-16	3.42152e-14	PREDICTED: poly(U)-specific endoribonuclease-C-like [Paralichthys olivaceus]
SMAX5B022410	Htr3a	-4.33159	4.91427e-12	1.62198e-10	PREDICTED: 5-hydroxytryptamine receptor 3A-like [Stegastes partitus]
SMAX5B011674	gapdh	-4.31827	1.18002e-20	1.37084e-18	glyceraldehyde-3-phosphate dehydrogenase [Scophthalmus maximus]
SMAX5B007203	slc16a12b	-4.2854	0.0167675	0.0479484	PREDICTED: monocarboxylate transporter 12-B-like [Lates calcarifer]
SMAX5B018641	SACS	-4.27337	2.45708e-15	1.30684e-13	PREDICTED: sacsin-like [Paralichthys olivaceus]
SMAX5B021498	AQP11	-4.27177	5.5769e-23	8.95245e-21	PREDICTED: aquaporin-11 [Larimichthys crocea]
SMAX5B013026	Serinc1	-4.26849	0.000148426	0.000896956	PREDICTED: serine incorporator 1-like [Lates calcarifer]
SMAX5B008479	Rxfp3	-4.25634	0.00778087	0.0256764	Relaxin-3 receptor 1 [Larimichthys crocea]
SMAX5B012105	Lin37	-4.25616	2.70253e-05	0.000205784	PREDICTED: protein lin-37 homolog isoform X2 [Lates calcarifer]
XLOC_020634	FKBP1A	-4.24877	7.19509e-21	8.94725e-19	PREDICTED: peptidyl-prolyl cis-trans isomerase FKBP1A [Oreochromis niloticus]
SMAX5B014321	MXRA8	-4.24793	6.75735e-06	6.05999e-05	PREDICTED: matrix-remodeling-associated protein 8-like [Lates calcarifer]
SMAX5B000238	CKAP2L	-4.24031	1.29911e-06	1.41158e-05	PREDICTED: cytoskeleton-associated protein 2-like [Lates calcarifer]
SMAX5B009443	Prss23	-4.23947	2.9072e-06	2.90851e-05	PREDICTED: serine protease 23-like [Lates calcarifer]
SMAX5B010640	igf1	-4.23698	1.22913e-19	1.23318e-17	insulin-like growth factor I precursor [Larimichthys crocea]
SMAX5B017676	PRDX6	-4.23379	1.0111e-19	1.03802e-17	peroxiredoxin 6 [Scophthalmus maximus]
SMAX5B005554	PDP1	-4.22239	0.00654553	0.0222507	PREDICTED: LOW QUALITY PROTEIN: pyruvate dehydrogenase [acetyl-transferring]-phosphatase 1, mitochondrial-like [Lates calcarifer]
SMAX5B000401	Arhgap11a	-4.22055	4.04858e-07	4.95769e-06	PREDICTED: rho GTPase-activating protein 11A-like [Paralichthys olivaceus]
SMAX5B006723	Gzmb	-4.20945	5.80861e-10	1.29506e-08	PREDICTED: granzyme B-like [Lates calcarifer]
SMAX5B019491	Lurap1l	-4.19348	0.000102716	0.000653373	PREDICTED: leucine rich adaptor protein 1-like [Paralichthys olivaceus]
SMAX5B005156	aurka-b	-4.18982	5.55863e-06	5.09099e-05	PREDICTED: aurora kinase A isoform X2 [Paralichthys olivaceus]
SMAX5B010032	Man2c1	-4.18936	4.92721e-14	2.18605e-12	PREDICTED: alpha-mannosidase 2C1 isoform X1 [Paralichthys olivaceus]
SMAX5B020754	F10	-4.18851	1.53084e-17	1.13578e-15	PREDICTED: coagulation factor X-like [Paralichthys olivaceus]
SMAX5B006178	mgp	-4.18587	8.68453e-05	0.000565872	matrix Gla protein [Scophthalmus maximus]
SMAX5B009042	Mapre3	-4.18057	5.74002e-05	0.00039408	PREDICTED: microtubule-associated protein RP/EB family member 3-like isoform X2 [Larimichthys crocea]
SMAX5B009029	PYGL	-4.18025	8.27866e-17	5.43437e-15	PREDICTED: glycogen phosphorylase, liver form [Paralichthys olivaceus]
SMAX5B017668	Fyb	-4.16993	0.016133	0.0463817	PREDICTED: FYN-binding protein-like isoform X2 [Lates calcarifer]
SMAX5B010944	GFRA2	-4.15452	2.29959e-10	5.55488e-09	PREDICTED: GDNF family receptor alpha-2-like isoform X1 [Paralichthys olivaceus]
SMAX5B002932	SERPINB1	-4.14933	1.12023e-14	5.49473e-13	PREDICTED: leukocyte elastase inhibitor-like isoform X2 [Lates calcarifer]
SMAX5B020029	ABLIM2	-4.14451	2.11387e-07	2.80441e-06	PREDICTED: actin-binding LIM protein 2 isoform X6 [Nothobranchius furzeri]
SMAX5B020042	Nupr1	-4.14158	2.83493e-11	8.23343e-10	PREDICTED: nuclear protein 1-like isoform X1 [Salmo salar]
SMAX5B020220	Spsb3	-4.13955	3.1455e-07	3.99304e-06	PREDICTED: SPRY domain-containing SOCS box protein 3-like [Larimichthys crocea]
SMAX5B008692	cdk1	-4.13528	3.82419e-10	8.83751e-09	PREDICTED: cyclin-dependent kinase 1 isoform X1 [Larimichthys crocea]
SMAX5B010321	CDC14A	-4.13126	1.09918e-20	1.31144e-18	PREDICTED: dual specificity protein phosphatase CDC14B isoform X2 [Larimichthys crocea]
SMAX5B001540	KIAA1462	-4.13057	1.8207e-14	8.76492e-13	PREDICTED: junctional protein associated with coronary artery disease [Paralichthys olivaceus]
SMAX5B021468	hoxb2a	-4.12928	6.20387e-05	0.000421014	PREDICTED: homeobox protein Hox-B2a-like [Lates calcarifer]
SMAX5B013672	CNDP2	-4.12618	4.70548e-19	4.28295e-17	PREDICTED: cytosolic non-specific dipeptidase-like [Paralichthys olivaceus]
SMAX5B007270	ZNF529	-4.11839	4.94058e-08	7.59276e-07	PREDICTED: zinc finger and SCAN domain-containing protein 2-like [Lates calcarifer]
SMAX5B003070	zgc:77082	-4.11826	1.75485e-21	2.27846e-19	PREDICTED: 4-hydroxy-2-oxoglutarate aldolase, mitochondrial-like, partial [Paralichthys olivaceus]
XLOC_001634	MIMI_R196	-4.11334	0.000117316	0.00073486	PREDICTED: collagen alpha-1(XVIII) chain-like [Notothenia coriiceps]
SMAX5B012187	Tbc1d15	-4.11025	1.5022e-07	2.0758e-06	PREDICTED: TBC1 domain family member 15-like [Paralichthys olivaceus]
SMAX5B006889	ppp1r3b	-4.10673	3.95359e-07	4.86521e-06	PREDICTED: protein phosphatase 1 regulatory subunit 3B [Paralichthys olivaceus]
SMAX5B001707	CSPP1	-4.09115	3.89902e-07	4.80789e-06	PREDICTED: centrosome and spindle pole-associated protein 1, partial [Lates calcarifer]
SMAX5B010266	sgol1	-4.08746	3.10238e-06	3.0811e-05	PREDICTED: shugoshin 2 isoform X1 [Paralichthys olivaceus]
SMAX5B014549	ZNF385A	-4.08746	0.0170924	0.0487117	PREDICTED: zinc finger protein 385A-like isoform X2 [Lates calcarifer]
SMAX5B015539	CYP51A1	-4.07536	2.05858e-05	0.000162134	PREDICTED: lanosterol 14-alpha demethylase [Lates calcarifer]
SMAX5B015503	atpif1	-4.07529	8.09691e-21	9.92883e-19	PREDICTED: ATPase inhibitor, mitochondrial [Lates calcarifer]
XLOC_006995	SLC7A1	-4.06228	1.43465e-07	1.99787e-06	PREDICTED: high affinity cationic amino acid transporter 1-like isoform X1 [Paralichthys olivaceus]
SMAX5B019626	APOB	-4.05746	6.92479e-18	5.2706e-16	PREDICTED: LOW QUALITY PROTEIN: apolipoprotein B-100-like [Lates calcarifer]
SMAX5B011684	PON2	-4.05655	7.16174e-14	3.11919e-12	PREDICTED: serum paraoxonase/arylesterase 2-like [Lates calcarifer]
SMAX5B011069	Cdk18	-4.05528	0.0123008	0.0373086	Cyclin-dependent kinase 18 [Larimichthys crocea]
SMAX5B002089	BDH1	-4.04879	1.10064e-19	1.11696e-17	PREDICTED: D-beta-hydroxybutyrate dehydrogenase, mitochondrial [Larimichthys crocea]
SMAX5B006594	DHRS12	-4.03562	6.88054e-06	6.15648e-05	PREDICTED: dehydrogenase/reductase SDR family member 12-like isoform X1 [Lates calcarifer]
SMAX5B017133	Pxdc1	-4.03545	7.16563e-14	3.11919e-12	PREDICTED: PX domain-containing protein 1 isoform X1 [Lates calcarifer]
SMAX5B003957	Rdh3	-4.03417	4.95778e-17	3.41971e-15	PREDICTED: retinol dehydrogenase 3-like [Lates calcarifer]
SMAX5B003931	COBLL1	-4.02975	0.00349764	0.0131773	PREDICTED: cordon-bleu protein-like 1 isoform X3 [Lates calcarifer]
SMAX5B001149	RDX	-4.02975	0.00918245	0.0294272	PREDICTED: radixin [Pundamilia nyererei]
SMAX5B014471	Slpi	-4.02617	2.00334e-14	9.50939e-13	Antileukoproteinase precursor [Anoplopoma fimbria]
SMAX5B015903	KAT2B	-4.02304	6.44533e-09	1.1709e-07	PREDICTED: histone acetyltransferase KAT2B-like [Paralichthys olivaceus]
SMAX5B013892	PRUNE2	-4.0132	2.46782e-18	2.02683e-16	PREDICTED: protein prune homolog 2-like isoform X1 [Lates calcarifer]
SMAX5B011259	aldh1l1	-4.01058	9.86248e-12	3.05529e-10	PREDICTED: cytosolic 10-formyltetrahydrofolate dehydrogenase-like [Paralichthys olivaceus]
SMAX5B014182	Cit	-4.00749	7.88607e-09	1.4166e-07	Citron Rho-interacting kinase [Larimichthys crocea]
SMAX5B012193	CD22	-4.0045	0.000739399	0.00355274	PREDICTED: B-cell receptor CD22-like [Lates calcarifer]
SMAX5B020087	birc5.2	-4	1.29772e-06	1.41103e-05	PREDICTED: baculoviral IAP repeat-containing protein 5.2-like [Paralichthys olivaceus]
SMAX5B021259	CRB1	-4	0.00417313	0.0152882	PREDICTED: protein crumbs homolog 2 isoform X1 [Lates calcarifer]
SMAX5B018780	ENTPD2	-3.9978	1.48047e-08	2.51367e-07	PREDICTED: ectonucleoside triphosphate diphosphohydrolase 2-like [Paralichthys olivaceus]
SMAX5B017664	FASLG	-3.99095	0.00448003	0.0162221	PREDICTED: tumor necrosis factor ligand superfamily member 6-like [Lates calcarifer]
SMAX5B014630	ZBTB48	-3.98706	0.000577461	0.00288943	PREDICTED: LOW QUALITY PROTEIN: zinc finger and BTB domain-containing protein 48-like [Lates calcarifer]
SMAX5B002052	slc51a	-3.9815	2.61683e-18	2.1294e-16	PREDICTED: organic solute transporter subunit alpha-like [Cynoglossus semilaevis]
SMAX5B010128	ALPK3	-3.97924	1.75542e-16	1.08004e-14	PREDICTED: LOW QUALITY PROTEIN: titin homolog [Lates calcarifer]
SMAX5B004146	Adamts15	-3.974	4.44718e-05	0.000316391	PREDICTED: A disintegrin and metalloproteinase with thrombospondin motifs 15-like [Lates calcarifer]
SMAX5B004402	MGST1	-3.97121	6.97188e-07	8.0569e-06	PREDICTED: microsomal glutathione S-transferase 1 [Paralichthys olivaceus]
SMAX5B012939	UGT2B17	-3.97035	3.30291e-15	1.71537e-13	Progesterone-induced-blocking factor 1 [Larimichthys crocea]
SMAX5B001326	WISP3	-3.9542	0.00457063	0.0164946	PREDICTED: WNT1-inducible-signaling pathway protein 3 [Paralichthys olivaceus]
SMAX5B004654	DHRS13	-3.94996	0.00389304	0.0144419	PREDICTED: dehydrogenase/reductase SDR family member 13-like [Lates calcarifer]
SMAX5B004376	Tmem238	-3.94969	0.000415887	0.00219807	PREDICTED: transmembrane protein 238-like [Larimichthys crocea]
SMAX5B003284	SGK2	-3.94055	1.20579e-18	1.01875e-16	PREDICTED: serine/threonine-protein kinase Sgk2 [Lates calcarifer]
SMAX5B005802	ANKFN1	-3.9386	0.00887373	0.0285719	PREDICTED: ankyrin repeat and fibronectin type-III domain-containing protein 1-like [Lates calcarifer]
SMAX5B001669	CTNND2	-3.9386	0.00413541	0.0151752	PREDICTED: catenin delta-2-like isoform X1 [Cynoglossus semilaevis]
SMAX5B014075	RACGAP1	-3.92283	4.64395e-06	4.34107e-05	PREDICTED: rac GTPase-activating protein 1-like [Lates calcarifer]
SMAX5B019175	Hmmr	-3.92161	8.66711e-09	1.54278e-07	PREDICTED: hyaluronan mediated motility receptor [Paralichthys olivaceus]
SMAX5B001886	CENPK	-3.92057	0.000197447	0.00115105	PREDICTED: centromere protein K [Lates calcarifer]
SMAX5B010784	PLA2G3	-3.91944	1.34114e-12	4.81338e-11	PREDICTED: group 3 secretory phospholipase A2-like [Paralichthys olivaceus]
SMAX5B013108	CRY1	-3.91648	1.25893e-06	1.37138e-05	PREDICTED: alpha-protein kinase 3 [Lates calcarifer]
SMAX5B013563	SEC14L2	-3.91386	6.96019e-13	2.62054e-11	PREDICTED: SEC14-like protein 2 [Lates calcarifer]
SMAX5B016608	setd8a	-3.91132	3.93329e-13	1.5332e-11	PREDICTED: N-lysine methyltransferase KMT5A-like [Paralichthys olivaceus]
SMAX5B020526	TANC2	-3.90689	4.09749e-12	1.38608e-10	PREDICTED: protein TANC2 isoform X4 [Larimichthys crocea]
SMAX5B010897	CRAT	-3.90478	3.50179e-15	1.80276e-13	PREDICTED: carnitine O-acetyltransferase-like [Lates calcarifer]
SMAX5B004101	MPZL2	-3.90041	9.29061e-19	7.96376e-17	PREDICTED: myelin protein zero-like protein 2 [Stegastes partitus]
SMAX5B009854	SSPN	-3.9	0.000595038	0.00295977	PREDICTED: sarcospan [Lates calcarifer]
SMAX5B013817	PIK3R1	-3.89958	3.08913e-16	1.82434e-14	PREDICTED: phosphatidylinositol 3-kinase regulatory subunit alpha isoform X1 [Paralichthys olivaceus]
SMAX5B009236	IFIT1	-3.89955	5.40196e-12	1.75668e-10	PREDICTED: interferon-induced protein with tetratricopeptide repeats 1-like [Lates calcarifer]
SMAX5B001725	fzd8	-3.89636	4.49001e-10	1.027e-08	PREDICTED: frizzled-8 [Lates calcarifer]
SMAX5B009321	SPON2	-3.89077	0.00012332	0.000765405	PREDICTED: spondin-2 [Lates calcarifer]
SMAX5B014101	Traip	-3.88874	0.000886118	0.00413834	PREDICTED: E3 ubiquitin-protein ligase TRAIP [Paralichthys olivaceus]
SMAX5B008025	Cd9	-3.88452	0.00211572	0.00861014	PREDICTED: CD9 antigen-like [Paralichthys olivaceus]
SMAX5B013498	HERC6	-3.88256	1.38915e-16	8.7606e-15	PREDICTED: probable E3 ubiquitin-protein ligase HERC4 [Lates calcarifer]
SMAX5B020640	Ugt1a2	-3.88218	3.43644e-23	5.77911e-21	PREDICTED: UDP-glucuronosyltransferase 2C1-like [Cyprinodon variegatus]
SMAX5B002605	MMP23	-3.87774	0.00408262	0.0150221	PREDICTED: matrix metalloproteinase-23 [Lates calcarifer]
XLOC_008994	Rnf150	-3.87774	0.000264111	0.00148335	PREDICTED: RING finger protein 150 [Lates calcarifer]
SMAX5B009734	C1qtnf4	-3.87361	1.22528e-05	0.000102346	PREDICTED: complement C1q tumor necrosis factor-related protein 4-like isoform X1 [Lates calcarifer]
SMAX5B020083	TOP2A	-3.87013	2.35816e-09	4.69981e-08	PREDICTED: DNA topoisomerase 2-alpha [Paralichthys olivaceus]
SMAX5B008911	Irg1	-3.86567	0.00351375	0.0132295	PREDICTED: LOW QUALITY PROTEIN: cis-aconitate decarboxylase-like [Lates calcarifer]
SMAX5B009432	Sfxn5	-3.86124	1.93536e-20	2.16295e-18	PREDICTED: sideroflexin-5-like isoform X1 [Paralichthys olivaceus]
SMAX5B013662	SPINT1	-3.85798	0.0125877	0.0379372	PREDICTED: kunitz-type protease inhibitor 1-like [Paralichthys olivaceus]
SMAX5B007930	AGXT	-3.84649	1.65798e-09	3.39764e-08	PREDICTED: serine--pyruvate aminotransferase, mitochondrial-like isoform X1 [Lates calcarifer]
SMAX5B004384	ARHGEF39	-3.8437	0.000169059	0.00100615	PREDICTED: rho guanine nucleotide exchange factor 39 [Paralichthys olivaceus]
SMAX5B015824	Cdcp1	-3.8413	0.000262815	0.00147792	PREDICTED: CUB domain-containing protein 1-like isoform X1 [Paralichthys olivaceus]
SMAX5B016537	DAO	-3.82704	7.27818e-14	3.14995e-12	PREDICTED: D-amino-acid oxidase [Oryzias latipes]
SMAX5B017645	Aqp12	-3.82452	1.8748e-16	1.14948e-14	PREDICTED: aquaporin-12-like [Paralichthys olivaceus]
SMAX5B015551	Cdca7l	-3.82443	0.000624794	0.00307572	PREDICTED: cell division cycle-associated 7-like protein [Lates calcarifer]
SMAX5B001824	Sspo	-3.82443	6.74095e-06	6.05451e-05	PREDICTED: SCO-spondin isoform X1 [Austrofundulus limnaeus]
SMAX5B011999	CD207	-3.81992	4.5849e-09	8.62195e-08	C-type lectin domain family 4 member C [Anoplopoma fimbria]
SMAX5B006118	CCDC178	-3.80735	0.00847031	0.0275297	PREDICTED: coiled-coil domain-containing protein 178 [Paralichthys olivaceus]
SMAX5B017919	MAP3K4	-3.80735	5.96173e-13	2.25422e-11	PREDICTED: mitogen-activated protein kinase kinase kinase 4 isoform X3 [Paralichthys olivaceus]
SMAX5B019011	ANXA6	-3.80105	1.58463e-13	6.56138e-12	PREDICTED: annexin A6 isoform X2 [Paralichthys olivaceus]
SMAX5B021827	MYBL2	-3.79256	0.000213493	0.0012344	PREDICTED: myb-related protein B isoform X2 [Lates calcarifer]
SMAX5B015379	Herc4	-3.78905	1.07747e-15	5.90869e-14	PREDICTED: probable E3 ubiquitin-protein ligase HERC3 isoform X1 [Lates calcarifer]
SMAX5B003951	ABCB11	-3.78842	2.18621e-13	8.85415e-12	PREDICTED: bile salt export pump-like isoform X2 [Lates calcarifer]
SMAX5B009574	cyp3a40	-3.77712	4.73856e-14	2.10841e-12	cytochrome P450 3A [Scophthalmus maximus]
SMAX5B011252	nuf2	-3.77479	3.50816e-05	0.000257881	PREDICTED: kinetochore protein Nuf2 [Lates calcarifer]
SMAX5B010323	sepp1a	-3.77418	8.60169e-13	3.19094e-11	PREDICTED: selenoprotein P [Lates calcarifer]
SMAX5B005481	Muc19	-3.7728	2.92987e-09	5.76763e-08	PREDICTED: mucin-19-like isoform X3 [Kryptolebias marmoratus]
SMAX5B015010	Esyt1	-3.76231	3.9119e-14	1.77574e-12	PREDICTED: extended synaptotagmin-1-like [Larimichthys crocea]
SMAX5B000197	KNSTRN	-3.7561	3.56003e-05	0.000261059	PREDICTED: girdin-like [Lates calcarifer]
SMAX5B015909	DTNBP1	-3.75489	0.0166043	0.0475279	PREDICTED: dysbindin-like [Stegastes partitus]
SMAX5B015354	Slc7a11	-3.74595	0.000238836	0.00135956	PREDICTED: cystine/glutamate transporter [Paralichthys olivaceus]
XLOC_021671	epd2	-3.7446	2.24729e-13	9.08069e-12	PREDICTED: ependymin-2-like [Lates calcarifer]
SMAX5B006066	slc25a36a	-3.74187	3.32165e-17	2.34615e-15	PREDICTED: solute carrier family 25 member 36-A [Paralichthys olivaceus]
XLOC_019799	Gramd2	-3.73835	7.61672e-07	8.73919e-06	PREDICTED: GRAM domain-containing protein 2-like [Lates calcarifer]
SMAX5B004121	KDM6B	-3.72792	0.000342516	0.00185185	PREDICTED: lysine-specific demethylase 6B-like [Lates calcarifer]
XLOC_023331	Col6a6	-3.72085	8.69526e-07	9.8172e-06	PREDICTED: collagen alpha-6(VI) chain isoform X2 [Lates calcarifer]
SMAX5B013603	Ccl11	-3.72045	1.33431e-10	3.39012e-09	PREDICTED: C-C motif chemokine 4 homolog [Lates calcarifer]
SMAX5B004581	Glod4	-3.71834	1.03334e-05	8.84045e-05	PREDICTED: glyoxalase domain-containing protein 4 [Paralichthys olivaceus]
SMAX5B011780	Shisa7	-3.70044	0.015461	0.0449177	PREDICTED: protein shisa-7-like [Paralichthys olivaceus]
SMAX5B012153	STMN1	-3.68888	2.90234e-07	3.72995e-06	PREDICTED: stathmin-like [Lates calcarifer]
SMAX5B014071	Dgkb	-3.68182	0.00132179	0.00579736	PREDICTED: diacylglycerol kinase alpha-like isoform X1 [Paralichthys olivaceus]
SMAX5B009254	GPX7	-3.68093	1.85955e-06	1.9441e-05	PREDICTED: glutathione peroxidase 7-like [Paralichthys olivaceus]
SMAX5B005201	Tox2	-3.67948	0.000378152	0.0020204	PREDICTED: TOX high mobility group box family member 2 [Paralichthys olivaceus]
SMAX5B014324	mx	-3.66407	3.15419e-11	9.05636e-10	Mx type 1 [Scophthalmus maximus]
SMAX5B014699	PRDM16	-3.66297	0.00718165	0.0240405	PREDICTED: LOW QUALITY PROTEIN: PR domain zinc finger protein 16 [Lates calcarifer]
SMAX5B000555	tpx2-b	-3.65934	8.56069e-06	7.4797e-05	PREDICTED: targeting protein for Xklp2-like isoform X2 [Lates calcarifer]
SMAX5B009901	Eps8l2	-3.65889	1.53716e-16	9.62526e-15	PREDICTED: epidermal growth factor receptor kinase substrate 8-like protein 2 isoform X3 [Paralichthys olivaceus]
SMAX5B011696	pde11a	-3.65208	0.00170404	0.00718996	PREDICTED: dual 3',5'-cyclic-AMP and -GMP phosphodiesterase 11A-like [Lates calcarifer]
SMAX5B011825	CDH17	-3.65131	1.30436e-08	2.24078e-07	PREDICTED: cadherin-17 [Paralichthys olivaceus]
SMAX5B019459	HPSE	-3.64652	3.85322e-12	1.30595e-10	PREDICTED: heparanase [Lates calcarifer]
SMAX5B005594	CD34	-3.64386	0.0160288	0.0461422	PREDICTED: hematopoietic progenitor cell antigen CD34 [Paralichthys olivaceus]
SMAX5B006399	KANK4	-3.64386	2.62796e-07	3.3996e-06	PREDICTED: KN motif and ankyrin repeat domain-containing protein 4-like [Lates calcarifer]
SMAX5B017974	Slit1	-3.64386	0.0106565	0.0332227	PREDICTED: slit homolog 1 protein isoform X3 [Paralichthys olivaceus]
SMAX5B016534	POLE	-3.63743	0.000819458	0.00387312	PREDICTED: DNA polymerase epsilon catalytic subunit A [Sinocyclocheilus rhinocerous]
SMAX5B010293	PTGS1	-3.63272	1.96701e-12	6.89967e-11	PREDICTED: prostaglandin G/H synthase 1-like [Paralichthys olivaceus]
SMAX5B003751	V-UBI	-3.63071	3.66101e-14	1.67477e-12	PREDICTED: NEDD8-like [Oryzias latipes]
SMAX5B004459	ABCG2	-3.62968	3.11758e-05	0.000232476	PREDICTED: ATP-binding cassette sub-family G member 2-like [Lates calcarifer]
SMAX5B001528	SLC13A3	-3.62803	0.000121751	0.000757532	PREDICTED: solute carrier family 13 member 3 isoform X1 [Larimichthys crocea]
SMAX5B018197	dapl1-a	-3.62022	2.00285e-11	5.95392e-10	PREDICTED: death-associated protein-like 1 isoform X1 [Lates calcarifer]
SMAX5B007685	PLEKHA5	-3.61738	1.30194e-05	0.000107984	PREDICTED: pleckstrin homology domain-containing family A member 5 isoform X5 [Lepisosteus oculatus]
SMAX5B013146	Lpin1	-3.61368	7.18826e-11	1.91448e-09	PREDICTED: phosphatidate phosphatase LPIN1-like isoform X3 [Lates calcarifer]
SMAX5B022708	lancl1	-3.59904	1.8138e-12	6.41844e-11	PREDICTED: lanC-like protein 1 [Lates calcarifer]
SMAX5B008886	ywlC	-3.59904	0.0132636	0.0395622	PREDICTED: uncharacterized protein LOC108882710 [Lates calcarifer]
SMAX5B010025	KIF23	-3.59418	1.57607e-06	1.67551e-05	PREDICTED: kinesin-like protein KIF23 isoform X2 [Paralichthys olivaceus]
SMAX5B013408	Cep57	-3.59042	4.73391e-08	7.30055e-07	PREDICTED: centrosomal protein of 57 kDa-like isoform X3 [Lates calcarifer]
SMAX5B005812	PDE4DIP	-3.58837	2.05315e-11	6.09321e-10	PREDICTED: myomegalin-like isoform X8 [Lates calcarifer]
SMAX5B013852	NTRK2	-3.58496	0.014687	0.0430302	PREDICTED: BDNF/NT-3 growth factors receptor-like [Lates calcarifer]
SMAX5B003213	ADAMTS17	-3.58496	0.00300792	0.0116299	PREDICTED: A disintegrin and metalloproteinase with thrombospondin motifs 17 isoform X2 [Lates calcarifer]
SMAX5B001622	Phex	-3.58124	8.12996e-16	4.51443e-14	PREDICTED: phosphate-regulating neutral endopeptidase [Lates calcarifer]
SMAX5B005058	SQLE	-3.58107	0.000223867	0.00128554	PREDICTED: squalene monooxygenase [Lates calcarifer]
SMAX5B018470	slc12a8	-3.57743	2.11398e-05	0.000165758	PREDICTED: solute carrier family 12 member 8 [Lates calcarifer]
SMAX5B008592	SLC2A9	-3.56326	7.322e-13	2.73924e-11	PREDICTED: solute carrier family 2, facilitated glucose transporter member 9-like [Lates calcarifer]
SMAX5B009828	Lrrc56	-3.56071	0.00679989	0.0229848	PREDICTED: leucine-rich repeat-containing protein 56 isoform X1 [Lates calcarifer]
SMAX5B005826	Lrrc24	-3.55459	0.00824223	0.0269145	PREDICTED: leucine-rich repeat-containing protein 24-like [Paralichthys olivaceus]
SMAX5B018680	CRG1	-3.54571	4.66949e-11	1.30054e-09	PREDICTED: ubiquinone/menaquinone biosynthesis C-methyltransferase UbiE-like [Poecilia reticulata]
SMAX5B010544	NIT1	-3.54432	2.62618e-13	1.04548e-11	PREDICTED: nitrilase homolog 1 [Lates calcarifer]
SMAX5B021790	tbpl2	-3.54384	1.5942e-10	3.98166e-09	PREDICTED: TATA box-binding protein-like protein 2 isoform X1 [Paralichthys olivaceus]
SMAX5B011541	Plk1	-3.53694	5.77357e-07	6.81938e-06	PREDICTED: LOW QUALITY PROTEIN: serine/threonine-protein kinase PLK1 [Lates calcarifer]
SMAX5B002409	CD28	-3.53528	0.00258854	0.0102256	PREDICTED: T-cell-specific surface glycoprotein CD28-like isoform X1 [Lates calcarifer]
SMAX5B010121	DDX11	-3.5325	0.000352029	0.00189806	PREDICTED: ATP-dependent DNA helicase DDX11 isoform X2 [Larimichthys crocea]
SMAX5B008978	ZFP36L1	-3.53036	7.17178e-14	3.11919e-12	PREDICTED: mRNA decay activator protein ZFP36L1 [Paralichthys olivaceus]
SMAX5B002275	ZNF362	-3.52356	0.00793233	0.0260836	Zinc finger protein 362 [Dicentrarchus labrax]
SMAX5B018009	OGDHL	-3.52101	8.06243e-15	3.99905e-13	PREDICTED: 2-oxoglutarate dehydrogenase-like, mitochondrial [Paralichthys olivaceus]
SMAX5B005160	LMOD1	-3.51245	0.00397374	0.0146918	PREDICTED: leiomodin-1-like [Paralichthys olivaceus]
SMAX5B009291	CENPI	-3.50873	6.36573e-05	0.00043018	PREDICTED: centromere protein I isoform X1 [Paralichthys olivaceus]
SMAX5B004569	Fry	-3.50573	1.01947e-10	2.64733e-09	PREDICTED: protein furry homolog isoform X7 [Lates calcarifer]
SMAX5B001778	tmem56-b	-3.49881	9.94189e-18	7.48728e-16	PREDICTED: transmembrane protein 56-B-like [Lates calcarifer]
SMAX5B005061	ttk	-3.49432	1.67763e-06	1.77069e-05	PREDICTED: dual specificity protein kinase TTK isoform X3 [Lates calcarifer]
SMAX5B009733	TNNT2	-3.49399	0.00107081	0.00485077	Troponin T, cardiac muscle isoform [Larimichthys crocea]
SMAX5B012133	CD79A	-3.49304	0.000117047	0.000733434	PREDICTED: B-cell antigen receptor complex-associated protein alpha chain [Paralichthys olivaceus]
SMAX5B011100	ANLN	-3.49236	2.35493e-07	3.08253e-06	PREDICTED: LOW QUALITY PROTEIN: actin-binding protein anillin-like [Lates calcarifer]
SMAX5B014043	ESPL1	-3.49185	4.32763e-06	4.07898e-05	PREDICTED: LOW QUALITY PROTEIN: separin [Lates calcarifer]
SMAX5B019132	Ctsf	-3.49051	1.9548e-12	6.87608e-11	cathepsin F [Paralichthys olivaceus]
SMAX5B004227	hpd	-3.4856	1.70796e-08	2.86684e-07	PREDICTED: 4-hydroxyphenylpyruvate dioxygenase [Lates calcarifer]
SMAX5B002494	chrna3	-3.48543	0.000505748	0.00258705	PREDICTED: neuronal acetylcholine receptor subunit alpha-3-like [Salmo salar]
SMAX5B013053	DOCK3	-3.48543	0.000123698	0.000767486	PREDICTED: LOW QUALITY PROTEIN: dedicator of cytokinesis protein 3-like [Lates calcarifer]
SMAX5B020521	acsf2	-3.48294	2.50805e-16	1.51151e-14	PREDICTED: antigen peptide transporter 2-like [Lates calcarifer]
SMAX5B021417	Amigo2	-3.48206	0.000568752	0.00285609	PREDICTED: amphoterin-induced protein 2 [Lates calcarifer]
SMAX5B011391	chtf18	-3.47947	0.00293805	0.0113997	PREDICTED: chromosome transmission fidelity protein 18 homolog [Paralichthys olivaceus]
SMAX5B021794	Lgals3	-3.47508	0.0121519	0.0369263	PREDICTED: galectin-3-like [Nothobranchius furzeri]
SMAX5B020151	Itgb4	-3.47131	5.81149e-05	0.000398212	PREDICTED: integrin beta-4 [Hippocampus comes]
SMAX5B009146	nusap1	-3.46566	3.19349e-06	3.15032e-05	PREDICTED: nucleolar and spindle-associated protein 1 [Paralichthys olivaceus]
SMAX5B017647	Stap2	-3.45943	0.00512877	0.0181636	PREDICTED: signal-transducing adaptor protein 2-like [Lates calcarifer]
SMAX5B002482	Pmf1	-3.45447	0.000481456	0.00248583	PREDICTED: polyamine-modulated factor 1-like [Larimichthys crocea]
SMAX5B013926	znf703	-3.45251	0.00613961	0.0211291	PREDICTED: zinc finger protein 703-like [Lates calcarifer]
SMAX5B010091	RAD52	-3.44908	1.47722e-10	3.72639e-09	PREDICTED: DNA repair protein RAD52 homolog isoform X1 [Lates calcarifer]
SMAX5B007624	Abcg8	-3.4449	7.53161e-12	2.36643e-10	PREDICTED: ATP-binding cassette sub-family G member 8 [Lates calcarifer]
SMAX5B000300	PKDCC	-3.44422	4.0496e-08	6.3619e-07	PREDICTED: extracellular tyrosine-protein kinase PKDCC [Paralichthys olivaceus]
SMAX5B000492	Bub1b	-3.43539	2.65698e-05	0.00020284	PREDICTED: mitotic checkpoint serine/threonine-protein kinase BUB1 beta [Paralichthys olivaceus]
SMAX5B010462	SLC20A2	-3.42906	3.0845e-11	8.87789e-10	PREDICTED: sodium-dependent phosphate transporter 2 isoform X3 [Paralichthys olivaceus]
SMAX5B010547	FOXM1	-3.42824	0.000280154	0.00155712	PREDICTED: forkhead box protein M1 [Paralichthys olivaceus]
SMAX5B007693	Gys2	-3.42479	1.48606e-11	4.501e-10	PREDICTED: glycogen [starch] synthase, liver-like [Lates calcarifer]
SMAX5B008390	A2m	-3.42321	1.7023e-13	6.97429e-12	PREDICTED: LOW QUALITY PROTEIN: alpha-2-macroglobulin-like [Lates calcarifer]
SMAX5B011702	mtbp	-3.42146	0.00545982	0.0191479	PREDICTED: mdm2-binding protein isoform X1 [Lates calcarifer]
SMAX5B020967	ADCY9	-3.4199	5.07565e-05	0.000354533	PREDICTED: adenylate cyclase type 9-like [Paralichthys olivaceus]
SMAX5B009819	OTUD7A	-3.41504	0.0107801	0.0335059	PREDICTED: OTU domain-containing protein 7A [Lates calcarifer]
SMAX5B009300	Macrod1	-3.4147	3.17865e-17	2.25416e-15	PREDICTED: O-acetyl-ADP-ribose deacetylase MACROD1 isoform X1 [Paralichthys olivaceus]
SMAX5B022747	Lrp3	-3.40808	0.000195334	0.00114023	PREDICTED: low-density lipoprotein receptor-related protein 3 isoform X2 [Paralichthys olivaceus]
SMAX5B010413	Fancc	-3.4046	2.07741e-07	2.75812e-06	PREDICTED: Fanconi anemia group C protein [Lates calcarifer]
SMAX5B006649	PASK	-3.4021	0.000617411	0.00304958	PREDICTED: PAS domain-containing serine/threonine-protein kinase [Lates calcarifer]
SMAX5B011585	msmo1	-3.40097	7.53443e-15	3.74769e-13	Kelch-like protein 2 [Larimichthys crocea]
SMAX5B009464	tuba	-3.40038	0.0152856	0.0444522	PREDICTED: tubulin alpha chain-like [Scleropages formosus]
SMAX5B006142	HFM1	-3.39232	0.000485564	0.00250192	PREDICTED: probable ATP-dependent DNA helicase HFM1 isoform X1 [Paralichthys olivaceus]
SMAX5B010461	znf367	-3.37851	0.00275198	0.0107916	PREDICTED: zinc finger protein 367 [Stegastes partitus]
SMAX5B000853	ANKRD16	-3.3773	0.00119028	0.00529418	PREDICTED: ankyrin repeat domain-containing protein 16 [Paralichthys olivaceus]
SMAX5B005706	MAMDC2	-3.37697	1.94599e-05	0.000154629	PREDICTED: MAM domain-containing protein 2 isoform X1 [Lates calcarifer]
SMAX5B022610	Ldlr	-3.37638	0.000696208	0.00338016	PREDICTED: low-density lipoprotein receptor-like [Paralichthys olivaceus]
SMAX5B005357	ADD3	-3.37377	1.326e-06	1.43559e-05	PREDICTED: gamma-adducin [Lates calcarifer]
SMAX5B013161	Tdp1	-3.37255	5.44606e-06	5.00086e-05	PREDICTED: tyrosyl-DNA phosphodiesterase 1 [Lates calcarifer]
SMAX5B001576	fen1	-3.37192	9.90885e-07	1.09975e-05	PREDICTED: flap endonuclease 1 [Oreochromis niloticus]
SMAX5B021446	Vipr2	-3.37069	0.00603494	0.0208257	PREDICTED: vasoactive intestinal polypeptide receptor 2-like isoform X1 [Lates calcarifer]
SMAX5B002045	CCR7	-3.36923	0.00904828	0.0290711	PREDICTED: C-C chemokine receptor type 7 [Paralichthys olivaceus]
SMAX5B010601	LIN7A	-3.36737	0.0151345	0.0441143	PREDICTED: protein lin-7 homolog A isoform X1 [Hipposideros armiger]
SMAX5B020724	lgals3bpa	-3.36468	4.15681e-09	7.8841e-08	PREDICTED: galectin-3-binding protein [Paralichthys olivaceus]
SMAX5B020778	Gaa	-3.36413	8.00605e-10	1.73249e-08	PREDICTED: LOW QUALITY PROTEIN: lysosomal alpha-glucosidase-like [Lates calcarifer]
XLOC_005153	RECQL4	-3.36375	0.00308942	0.0118671	PREDICTED: ATP-dependent DNA helicase Q4 isoform X1 [Paralichthys olivaceus]
SMAX5B012356	GCSH	-3.36009	8.39715e-13	3.12162e-11	PREDICTED: glycine cleavage system H protein, mitochondrial-like [Lates calcarifer]
SMAX5B022681	mettl21a	-3.35869	8.43252e-11	2.22573e-09	PREDICTED: protein N-lysine methyltransferase METTL21A [Lates calcarifer]
SMAX5B011243	FAM217B	-3.35484	0.0142939	0.0420607	PREDICTED: protein FAM217B [Maylandia zebra]
SMAX5B007953	aldh9A1	-3.34751	1.66055e-09	3.39767e-08	PREDICTED: aldehyde dehydrogenase family 9 member A1 isoform X2 [Lates calcarifer]
SMAX5B011852	trip13	-3.34717	0.00339958	0.0128764	PREDICTED: pachytene checkpoint protein 2 homolog [Paralichthys olivaceus]
SMAX5B005330	PRC1	-3.3468	0.000788721	0.00375397	PREDICTED: protein regulator of cytokinesis 1 isoform X2 [Lates calcarifer]
SMAX5B019130	Nsdhl	-3.34641	9.25502e-09	1.63753e-07	PREDICTED: sterol-4-alpha-carboxylate 3-dehydrogenase, decarboxylating [Paralichthys olivaceus]
SMAX5B016723	TTLL1	-3.34551	2.76089e-14	1.29315e-12	PREDICTED: probable tubulin polyglutamylase TTLL1 [Paralichthys olivaceus]
SMAX5B020281	FRMPD2	-3.33985	1.69808e-06	1.7912e-05	PREDICTED: FERM and PDZ domain-containing protein 2 [Paralichthys olivaceus]
SMAX5B013182	UGT2B13	-3.33498	0.00722722	0.0241701	PREDICTED: UDP-glucuronosyltransferase 2B20-like [Paralichthys olivaceus]
SMAX5B019769	CHT1	-3.33307	1.41973e-10	3.60194e-09	PREDICTED: LOW QUALITY PROTEIN: high affinity choline transporter 1-like [Lates calcarifer]
SMAX5B019540	NFASC	-3.33121	4.18842e-08	6.54505e-07	PREDICTED: neurofascin-like [Paralichthys olivaceus]
XLOC_014204	Mamu-DRA	-3.32914	2.76482e-08	4.48312e-07	MHC class II alpha antigen [Scophthalmus maximus]
SMAX5B017510	CRADD	-3.32357	2.29004e-06	2.34693e-05	PREDICTED: death domain-containing protein CRADD-like [Lates calcarifer]
SMAX5B015760	Psmb7	-3.32218	2.41752e-14	1.13534e-12	PREDICTED: proteasome subunit beta type-7-like [Lates calcarifer]
SMAX5B018329	ABI3BP	-3.32193	0.00651789	0.0221697	PREDICTED: target of Nesh-SH3-like isoform X3 [Stegastes partitus]
SMAX5B011725	DFNA5	-3.31727	0.000105003	0.000666647	PREDICTED: non-syndromic hearing impairment protein 5 isoform X1 [Paralichthys olivaceus]
SMAX5B005118	cat	-3.31181	1.26404e-13	5.2892e-12	PREDICTED: catalase [Lates calcarifer]
SMAX5B013535	TSPAN13	-3.30212	0.000135142	0.000827154	PREDICTED: tetraspanin-13-like isoform X1 [Lates calcarifer]
SMAX5B021683	Gk	-3.29622	3.86749e-09	7.38293e-08	PREDICTED: glycerol kinase isoform X1 [Oreochromis niloticus]
SMAX5B004494	TEC	-3.29483	0.000571881	0.00286476	PREDICTED: tyrosine-protein kinase TXK-like isoform X1 [Lates calcarifer]
SMAX5B010047	Irf7	-3.29087	2.07798e-09	4.1744e-08	interferon regulatory factor 7 [Scophthalmus maximus]
SMAX5B002486	MIF	-3.2895	1.00388e-16	6.49324e-15	PREDICTED: macrophage migration inhibitory factor [Paralichthys olivaceus]
SMAX5B005033	XYLA	-3.27778	2.75967e-08	4.47888e-07	PREDICTED: xylose isomerase-like [Lates calcarifer]
SMAX5B011325	USP53	-3.27383	8.00105e-16	4.45686e-14	PREDICTED: inactive ubiquitin carboxyl-terminal hydrolase 53-like isoform X1 [Lates calcarifer]
SMAX5B010428	Ghr	-3.27125	1.02788e-13	4.35259e-12	growth hormone receptor [Scophthalmus maximus]
SMAX5B014901	Frmd4a	-3.25815	3.29473e-06	3.23213e-05	PREDICTED: FERM domain-containing protein 4B-like isoform X1 [Paralichthys olivaceus]
SMAX5B009541	ADORA2A	-3.25634	2.80299e-06	2.81703e-05	PREDICTED: adenosine receptor A2a [Paralichthys olivaceus]
SMAX5B010465	pl	-3.25493	2.22688e-05	0.000173358	histone H1, partial [Scophthalmus maximus]
SMAX5B015230	LRRC2	-3.25222	0.000374707	0.00200381	PREDICTED: leucine-rich repeat-containing protein 2 [Lates calcarifer]
SMAX5B015964	Wdr35	-3.24419	4.53563e-10	1.03476e-08	PREDICTED: WD repeat-containing protein 35 isoform X1 [Lates calcarifer]
SMAX5B002938	BPHL	-3.24258	7.2859e-17	4.81852e-15	PREDICTED: valacyclovir hydrolase [Paralichthys olivaceus]
SMAX5B020116	MKI67	-3.24239	2.56251e-07	3.31979e-06	PREDICTED: proliferation marker protein Ki-67 isoform X2 [Paralichthys olivaceus]
SMAX5B012619	Lipc	-3.23626	1.57182e-10	3.93133e-09	hepatic lipase [Siniperca chuatsi]
SMAX5B011291	MYO15A	-3.23522	0.000304141	0.00166942	PREDICTED: LOW QUALITY PROTEIN: myosin XVB [Paralichthys olivaceus]
SMAX5B022207	zgc:123335	-3.22677	0.001435	0.00621974	PREDICTED: UPF0544 protein C5orf45 homolog [Lates calcarifer]
SMAX5B017398	CTBP2	-3.21917	1.52228e-07	2.09676e-06	PREDICTED: C-terminal-binding protein 2-like isoform X1 [Neolamprologus brichardi]
SMAX5B007070	CCNB3	-3.2161	0.000160471	0.000959243	PREDICTED: G2/mitotic-specific cyclin-B3 [Lates calcarifer]
SMAX5B000357	GRHL1	-3.21304	5.79987e-13	2.20245e-11	PREDICTED: grainyhead-like protein 1 homolog isoform X1 [Paralichthys olivaceus]
SMAX5B015831	TPD52	-3.21115	7.65109e-06	6.77887e-05	PREDICTED: tumor protein D52 isoform X1 [Cyprinodon variegatus]
SMAX5B012642	CENPF	-3.20776	1.57563e-08	2.65735e-07	PREDICTED: centromere protein F [Lates calcarifer]
SMAX5B010929	ANKDD1A	-3.20387	0.000382697	0.00204159	PREDICTED: ankyrin repeat and death domain-containing protein 1B [Paralichthys olivaceus]
SMAX5B011423	Tlr3	-3.19827	0.000193971	0.00113303	toll-like receptor 3 [Scophthalmus maximus]
SMAX5B010613	Actr2	-3.1964	0.000580835	0.00290384	PREDICTED: actin-related protein 2-like [Lates calcarifer]
SMAX5B003627	Antxr2	-3.19114	0.00390325	0.0144706	PREDICTED: anthrax toxin receptor 1-like [Paralichthys olivaceus]
SMAX5B003674	OSBP2	-3.18982	0.000510833	0.00260778	PREDICTED: oxysterol-binding protein 2-like isoform X1 [Lates calcarifer]
SMAX5B000411	ID2	-3.18322	5.71963e-06	5.21949e-05	PREDICTED: DNA-binding protein inhibitor ID-2 [Larimichthys crocea]
SMAX5B017344	glud1	-3.17967	1.29648e-11	3.94713e-10	PREDICTED: glutamate dehydrogenase, mitochondrial [Lates calcarifer]
SMAX5B020198	Sult3a1	-3.17784	2.68999e-11	7.83826e-10	PREDICTED: amine sulfotransferase-like [Paralichthys olivaceus]
SMAX5B019957	CLDN3	-3.17659	0.00294146	0.0114079	claudin 3A [Epinephelus coioides]
SMAX5B000007	Srsf5	-3.16993	0.00168495	0.00712133	PREDICTED: serine/arginine-rich splicing factor 5-like [Lates calcarifer]
SMAX5B000398	tacc3	-3.16866	4.37684e-08	6.8274e-07	PREDICTED: LOW QUALITY PROTEIN: transforming acidic coiled-coil-containing protein 3 [Lates calcarifer]
SMAX5B019135	C21orf33	-3.16547	0.001023	0.00466652	PREDICTED: ES1 protein homolog, mitochondrial-like [Stegastes partitus]
SMAX5B005387	Chst15	-3.15721	5.0528e-09	9.40172e-08	PREDICTED: carbohydrate sulfotransferase 15-like isoform X1 [Larimichthys crocea]
SMAX5B022484	IFI44L	-3.14199	2.20274e-11	6.50435e-10	PREDICTED: interferon-induced protein 44-like isoform X1 [Paralichthys olivaceus]
XLOC_018581	Col16a1	-3.14048	2.91125e-09	5.73737e-08	PREDICTED: collagen alpha-1(XVI) chain isoform X2 [Paralichthys olivaceus]
SMAX5B020533	prr15la	-3.14019	8.23278e-05	0.000539423	PREDICTED: proline-rich protein 15-like protein [Stegastes partitus]
SMAX5B009013	RDH12	-3.13809	5.24165e-12	1.72039e-10	PREDICTED: retinol dehydrogenase 12 [Larimichthys crocea]
SMAX5B001476	CPZ	-3.1375	3.61283e-09	6.92675e-08	PREDICTED: carboxypeptidase Z-like [Paralichthys olivaceus]
SMAX5B022607	TOR3A	-3.12992	5.61859e-05	0.000387551	PREDICTED: torsin-3A [Maylandia zebra]
SMAX5B013222	tpx2-a	-3.12928	0.00384003	0.0142692	PREDICTED: targeting protein for Xklp2 isoform X2 [Paralichthys olivaceus]
SMAX5B010630	GIMAP7	-3.12784	1.51021e-08	2.55679e-07	PREDICTED: GTPase IMAP family member 7-like [Neolamprologus brichardi]
SMAX5B018317	CDCA7	-3.12653	6.65012e-05	0.000447515	PREDICTED: cell division cycle-associated protein 7 [Paralichthys olivaceus]
SMAX5B011491	CYP4V2	-3.12555	1.60419e-12	5.72258e-11	PREDICTED: cytochrome P450 4V2 [Lates calcarifer]
SMAX5B009434	Enox1	-3.12163	0.000619914	0.00305753	PREDICTED: ecto-NOX disulfide-thiol exchanger 2 isoform X1 [Paralichthys olivaceus]
SMAX5B012045	Cyp4b1	-3.11773	1.01153e-12	3.69804e-11	PREDICTED: cytochrome P450 4B1 [Lates calcarifer]
XLOC_008456	Myl7	-3.11221	0.00982995	0.0311517	PREDICTED: myosin regulatory light chain 2, atrial isoform [Maylandia zebra]
SMAX5B004752	Abi2	-3.11042	0.00482549	0.0172977	PREDICTED: abl interactor 2-like isoform X2 [Lates calcarifer]
SMAX5B002304	FBLIM1	-3.10907	2.70034e-09	5.34671e-08	PREDICTED: filamin-binding LIM protein 1 [Paralichthys olivaceus]
SMAX5B009736	SIRT3	-3.10434	0.0162843	0.0467255	PREDICTED: NAD-dependent protein deacetylase sirtuin-3-like [Paralichthys olivaceus]
SMAX5B005317	Fam26f	-3.10329	0.00535977	0.0188607	PREDICTED: protein FAM26F [Lates calcarifer]
SMAX5B011787	Atxn1	-3.10281	7.84097e-05	0.000517786	PREDICTED: ataxin-1-like [Lates calcarifer]
SMAX5B002539	thrap3	-3.10259	3.82869e-10	8.83751e-09	PREDICTED: thyroid hormone receptor-associated protein 3-like isoform X2 [Lates calcarifer]
SMAX5B016050	FAM83F	-3.10154	3.56855e-06	3.45713e-05	PREDICTED: LOW QUALITY PROTEIN: protein FAM83F-like [Lates calcarifer]
SMAX5B006765	ADGRG4	-3.10116	8.37271e-08	1.22388e-06	PREDICTED: adhesion G-protein coupled receptor G2-like isoform X3 [Hippocampus comes]
SMAX5B008129	FKBP3	-3.10094	5.2783e-13	2.02618e-11	PREDICTED: peptidyl-prolyl cis-trans isomerase FKBP3 [Larimichthys crocea]
SMAX5B000076	glmU	-3.0994	5.31491e-11	1.4528e-09	PREDICTED: bifunctional protein GlmU-like [Pundamilia nyererei]
SMAX5B011386	TLR2	-3.09686	0.00137122	0.00598148	TLR2-2 [Epinephelus coioides]
SMAX5B005909	Il2rb	-3.08869	4.96324e-07	5.96603e-06	PREDICTED: LOW QUALITY PROTEIN: interleukin-2 receptor subunit beta [Lates calcarifer]
SMAX5B018621	ITGA6	-3.08746	0.0063761	0.0217858	PREDICTED: integrin alpha-6 isoform X1 [Paralichthys olivaceus]
SMAX5B011662	POT1	-3.08746	2.41558e-08	3.94217e-07	PREDICTED: LOW QUALITY PROTEIN: protection of telomeres protein 1 [Lates calcarifer]
SMAX5B005716	Sfrp1	-3.08314	1.50139e-06	1.6019e-05	PREDICTED: secreted frizzled-related protein 1 [Paralichthys olivaceus]
SMAX5B014786	Tktl2	-3.07821	6.18594e-11	1.67533e-09	PREDICTED: transketolase-like [Paralichthys olivaceus]
SMAX5B008725	Kcnq5	-3.07039	0.000753411	0.00361416	PREDICTED: potassium voltage-gated channel subfamily KQT member 5 isoform X4 [Oreochromis niloticus]
SMAX5B005153	CBFA2T2	-3.06774	0.000569162	0.00285681	PREDICTED: LOW QUALITY PROTEIN: protein CBFA2T2-like [Lates calcarifer]
SMAX5B019999	ifnar2	-3.06487	8.93044e-12	2.78611e-10	PREDICTED: interferon alpha/beta receptor 2-like [Paralichthys olivaceus]
SMAX5B020453	hba1	-3.06115	5.31751e-09	9.82182e-08	PREDICTED: hemoglobin subunit alpha-like [Paralichthys olivaceus]
SMAX5B004213	KIF20A	-3.05784	5.69783e-05	0.000391945	PREDICTED: kinesin-like protein KIF20A isoform X1 [Paralichthys olivaceus]
SMAX5B000798	dpyd	-3.05759	6.31749e-11	1.70572e-09	PREDICTED: dihydropyrimidine dehydrogenase [NADP(+)] [Lates calcarifer]
SMAX5B019716	FDFT1	-3.05691	1.11686e-05	9.4542e-05	PREDICTED: squalene synthase isoform X2 [Oreochromis niloticus]
SMAX5B019207	mtus1a	-3.04751	2.13354e-08	3.52094e-07	PREDICTED: microtubule-associated tumor suppressor 1 isoform X1 [Paralichthys olivaceus]
SMAX5B017491	ANXA2	-3.04551	0.00386779	0.0143572	PREDICTED: annexin A2-like isoform X2 [Paralichthys olivaceus]
SMAX5B017508	ncaph2	-3.0416	0.000237084	0.0013509	PREDICTED: condensin-2 complex subunit H2 [Lates calcarifer]
SMAX5B018451	dopey2	-3.03782	6.00828e-12	1.92548e-10	PREDICTED: protein dopey-2 isoform X1 [Lates calcarifer]
SMAX5B022381	CACHD1	-3.03342	5.66208e-05	0.000389789	PREDICTED: VWFA and cache domain-containing protein 1 [Lates calcarifer]
XLOC_018762	SUV39H1	-3.03103	0.00398522	0.0147281	PREDICTED: histone-lysine N-methyltransferase SUV39H1 isoform X2 [Lates calcarifer]
SMAX5B001487	SLC2A4	-3.02975	0.0108386	0.0336596	PREDICTED: solute carrier family 2, facilitated glucose transporter member 4 [Austrofundulus limnaeus]
SMAX5B014050	sort1	-3.02975	0.0168881	0.0482306	PREDICTED: sortilin-like [Lates calcarifer]
SMAX5B015320	zgc:112234	-3.02628	0.00727142	0.0242942	PREDICTED: histone H2B 1/2/3/4/6-like [Falco cherrug]
SMAX5B003458	LCK	-3.01743	3.03314e-06	3.02129e-05	lymphocyte-specific c-src family protein tyrosine kinase [Scophthalmus maximus]
XLOC_007163	FAM64A	-3.01681	0.000144821	0.000878479	PREDICTED: protein FAM64A isoform X1 [Stegastes partitus]
SMAX5B012509	KIF18A	-3.01238	0.000329133	0.00178825	PREDICTED: kinesin-like protein KIF18A isoform X2 [Lates calcarifer]
SMAX5B007605	Tspan1	-3.01025	8.67343e-07	9.79881e-06	PREDICTED: tetraspanin-1-like [Lates calcarifer]
SMAX5B008230	Tlr5	-3.00763	2.62879e-13	1.04548e-11	tlr5-b [Scophthalmus maximus]
SMAX5B008043	ahcy-b	-3.00587	1.18738e-09	2.4901e-08	PREDICTED: adenosylhomocysteinase [Larimichthys crocea]
SMAX5B009275	aurkb	-3.00371	4.82825e-05	0.000339535	PREDICTED: aurora kinase B-like [Paralichthys olivaceus]
SMAX5B007400	Atad5	-3	0.00862123	0.0279128	PREDICTED: ATPase family AAA domain-containing protein 5-like isoform X3 [Paralichthys olivaceus]
SMAX5B002548	Fat3	-3	0.0132671	0.039566	PREDICTED: protocadherin Fat 3 isoform X7 [Lates calcarifer]
SMAX5B006806	Iqgap1	-3	1.06823e-05	9.10366e-05	Ras GTPase-activating-like protein IQGAP2 [Chelonia mydas]
SMAX5B011290	FASN	-2.99781	0.00432625	0.0157576	PREDICTED: fatty acid synthase-like [Lates calcarifer]
SMAX5B006800	ubtd2	-2.99163	1.47675e-07	2.04579e-06	interleukin-12p40b [Seriola quinqueradiata]
SMAX5B009545	ncaph	-2.98844	0.00150529	0.00647428	PREDICTED: condensin complex subunit 2 [Paralichthys olivaceus]
SMAX5B011559	FAM13A	-2.98742	2.79872e-08	4.52562e-07	PREDICTED: protein FAM13A isoform X2 [Paralichthys olivaceus]
SMAX5B010970	ADRB4C	-2.98351	0.00772357	0.0255255	PREDICTED: beta-1 adrenergic receptor-like [Paralichthys olivaceus]
SMAX5B004374	rogdi	-2.98293	2.74578e-06	2.76583e-05	PREDICTED: protein rogdi homolog [Lates calcarifer]
XLOC_024262	Vcam1	-2.98089	0.010663	0.0332369	PREDICTED: B-cell receptor CD22-like [Maylandia zebra]
SMAX5B009754	KIAA1324L	-2.97924	1.11456e-06	1.22546e-05	PREDICTED: UPF0577 protein KIAA1324-like homolog [Paralichthys olivaceus]
SMAX5B010535	G2E3	-2.974	0.00179238	0.00749998	PREDICTED: LOW QUALITY PROTEIN: G2/M phase-specific E3 ubiquitin-protein ligase [Lates calcarifer]
SMAX5B002376	FANCD2	-2.974	5.49401e-05	0.000380146	PREDICTED: Fanconi anemia group D2 protein [Paralichthys olivaceus]
SMAX5B022270	SHD	-2.96963	0.00732087	0.0244278	PREDICTED: SH2 domain-containing adapter protein D-like isoform X2 [Lates calcarifer]
SMAX5B022474	TMEM47	-2.9596	2.272e-09	4.53835e-08	PREDICTED: transmembrane protein 47 [Nothobranchius furzeri]
SMAX5B011348	Pdcd4	-2.95011	1.1754e-09	2.46792e-08	PREDICTED: programmed cell death protein 4-like [Paralichthys olivaceus]
SMAX5B009943	athl1	-2.94784	1.2872e-08	2.2175e-07	Acid trehalase-like protein 1 [Larimichthys crocea]
SMAX5B022285	Cks1b	-2.94765	1.67934e-05	0.000135344	Cyclin-dependent kinases regulatory subunit 1 [Anoplopoma fimbria]
XLOC_023007	Ltbp1	-2.94331	4.49911e-09	8.48774e-08	PREDICTED: LOW QUALITY PROTEIN: latent-transforming growth factor beta-binding protein 2-like [Lates calcarifer]
SMAX5B016159	Zmiz2	-2.94203	1.77444e-07	2.3955e-06	PREDICTED: zinc finger MIZ domain-containing protein 2 isoform X1 [Larimichthys crocea]
XLOC_018283	LRAT	-2.93422	2.93428e-07	3.76552e-06	PREDICTED: lecithin retinol acyltransferase-like [Nothobranchius furzeri]
SMAX5B022361	ARRDC2	-2.93358	2.11894e-07	2.80903e-06	PREDICTED: arrestin domain-containing protein 2 isoform X2 [Stegastes partitus]
SMAX5B020388	RADIL	-2.93242	2.6059e-12	9.04026e-11	PREDICTED: ras-associating and dilute domain-containing protein-like [Paralichthys olivaceus]
SMAX5B021527	Dck	-2.92935	0.000277925	0.00154668	PREDICTED: deoxycytidine kinase-like [Lates calcarifer]
SMAX5B008414	XAF1	-2.926	0.000612092	0.00303147	PREDICTED: XIAP-associated factor 1 [Lates calcarifer]
SMAX5B008136	Bcl11a	-2.92283	0.0101457	0.0319686	PREDICTED: B-cell lymphoma/leukemia 11B-like isoform X2 [Fundulus heteroclitus]
SMAX5B012362	MRVI1	-2.91754	0.00329198	0.0125361	PREDICTED: protein MRVI1 isoform X1 [Lates calcarifer]
SMAX5B018951	ACRC	-2.91561	0.0109917	0.03404	PREDICTED: acidic repeat-containing protein-like isoform X1 [Paralichthys olivaceus]
SMAX5B015121	lpar1-a	-2.91374	0.00172193	0.0072464	Lysophosphatidic acid receptor 1-A [Larimichthys crocea]
XLOC_001608	col2a1	-2.91073	0.000454502	0.00237163	PREDICTED: collagen alpha-2(V) chain [Larimichthys crocea]
SMAX5B022401	EPHB3	-2.9098	0.000117929	0.000737911	PREDICTED: ephrin type-B receptor 3 isoform X5 [Lates calcarifer]
XLOC_012779	Ror2	-2.9098	5.23222e-05	0.000364172	PREDICTED: LOW QUALITY PROTEIN: tyrosine-protein kinase transmembrane receptor ROR2 [Lates calcarifer]
SMAX5B007592	GSG2	-2.90689	0.000429131	0.00225389	PREDICTED: serine/threonine-protein kinase haspin [Paralichthys olivaceus]
SMAX5B019029	slc7a2	-2.902	6.4952e-12	2.06281e-10	PREDICTED: cationic amino acid transporter 2 isoform X2 [Paralichthys olivaceus]
SMAX5B004681	ncapg2	-2.90122	0.0012626	0.00557096	PREDICTED: LOW QUALITY PROTEIN: condensin-2 complex subunit G2 [Lates calcarifer]
SMAX5B001854	ZNF438	-2.90099	1.47616e-05	0.000120732	PREDICTED: LOW QUALITY PROTEIN: zinc finger protein 438 [Lates calcarifer]
SMAX5B000183	esr2	-2.9	2.85038e-09	5.62368e-08	estrogen receptor beta [Paralichthys olivaceus]
SMAX5B010473	OXCT1	-2.89957	3.07234e-11	8.8646e-10	PREDICTED: succinyl-CoA:3-ketoacid coenzyme A transferase 1, mitochondrial [Stegastes partitus]
SMAX5B006003	slc25a24	-2.89885	0.00215007	0.00872579	PREDICTED: calcium-binding mitochondrial carrier protein SCaMC-1-like [Lates calcarifer]
SMAX5B020891	NME4	-2.89666	1.18331e-10	3.02386e-09	PREDICTED: nucleoside diphosphate kinase, mitochondrial-like [Lates calcarifer]
SMAX5B007923	ndnf	-2.89616	0.0111819	0.0345193	PREDICTED: protein NDNF [Paralichthys olivaceus]
SMAX5B010158	PID1	-2.8893	0.00177217	0.00742421	PREDICTED: PTB-containing, cubilin and LRP1-interacting protein [Lates calcarifer]
SMAX5B018945	NPY2R	-2.88304	6.41416e-05	0.000433287	PREDICTED: neuropeptide Y receptor type 2-like isoform X1 [Notothenia coriiceps]
SMAX5B007797	Depdc7	-2.88264	0.0022579	0.00910275	PREDICTED: DEP domain-containing protein 4 [Lates calcarifer]
SMAX5B009981	Dapk2	-2.87964	1.06001e-09	2.24433e-08	PREDICTED: death-associated protein kinase 2 isoform X2 [Stegastes partitus]
SMAX5B013717	Aldh2	-2.87876	5.97069e-12	1.91692e-10	PREDICTED: aldehyde dehydrogenase, mitochondrial [Lates calcarifer]
SMAX5B014717	CLSTN1	-2.87578	0.0012443	0.00550397	PREDICTED: calsyntenin-1 isoform X1 [Larimichthys crocea]
SMAX5B000118	pbk	-2.87372	0.000562232	0.00282846	PREDICTED: lymphokine-activated killer T-cell-originated protein kinase [Paralichthys olivaceus]
SMAX5B006548	PIGR	-2.87207	4.63798e-12	1.54232e-10	polymeric immunoglobulin receptor [Scophthalmus maximus]
SMAX5B003452	kiz	-2.86382	5.22671e-06	4.82453e-05	PREDICTED: centrosomal protein kizuna isoform X1 [Lates calcarifer]
SMAX5B000460	gchfr	-2.85848	6.30949e-12	2.01835e-10	PREDICTED: GTP cyclohydrolase 1 feedback regulatory protein [Lates calcarifer]
XLOC_004285	Rnf166	-2.85798	5.63647e-05	0.000388178	PREDICTED: RING finger protein 166 [Lates calcarifer]
SMAX5B020594	Trim16	-2.85645	4.75176e-12	1.57719e-10	PREDICTED: LOW QUALITY PROTEIN: tripartite motif-containing protein 16-like protein [Lates calcarifer]
SMAX5B004386	lmo3	-2.85588	0.00757453	0.025134	PREDICTED: LIM domain only protein 3 isoform X1 [Notothenia coriiceps]
SMAX5B014138	BCL2L1	-2.8546	2.18448e-05	0.000170529	PREDICTED: bcl-2-like protein 1 [Lates calcarifer]
SMAX5B010837	asphd2	-2.8501	9.79721e-06	8.43898e-05	PREDICTED: aspartate beta-hydroxylase domain-containing protein 2 [Stegastes partitus]
SMAX5B022624	Ror1	-2.848	0.00688577	0.0232129	PREDICTED: inactive tyrosine-protein kinase transmembrane receptor ROR1 isoform X1 [Larimichthys crocea]
SMAX5B009368	SLC4A11	-2.848	0.00692632	0.0233095	PREDICTED: sodium bicarbonate transporter-like protein 11 isoform X1 [Lates calcarifer]
SMAX5B013358	smc4	-2.84271	3.15206e-07	3.9985e-06	PREDICTED: structural maintenance of chromosomes protein 4 isoform X2 [Lates calcarifer]
SMAX5B020887	Baiap2l1	-2.8413	0.00260075	0.010267	PREDICTED: brain-specific angiogenesis inhibitor 1-associated protein 2-like protein 1 isoform X1 [Lates calcarifer]
SMAX5B002140	FTCD	-2.84021	5.59756e-09	1.02746e-07	PREDICTED: BCL-6 corepressor-like [Lates calcarifer]
SMAX5B006333	zmcm6-b	-2.83588	1.09515e-05	9.30614e-05	PREDICTED: DNA replication licensing factor MCM6 [Fundulus heteroclitus]
SMAX5B020227	hbb1	-2.83289	2.40662e-07	3.14553e-06	beta-type globin [Scophthalmus maximus]
SMAX5B022272	Nr2f6	-2.83168	0.000571621	0.00286427	PREDICTED: nuclear receptor subfamily 2 group F member 6 [Lates calcarifer]
SMAX5B003435	RUNX3	-2.83007	0.00179611	0.00751063	PREDICTED: runt-related transcription factor 3 isoform X2 [Larimichthys crocea]
SMAX5B020193	CENPT	-2.82947	0.000737294	0.00354359	PREDICTED: centromere protein T [Paralichthys olivaceus]
SMAX5B007407	cenpm	-2.82795	0.000374078	0.00200145	PREDICTED: centromere protein M [Lates calcarifer]
SMAX5B021966	SLC2A2	-2.82744	2.54554e-08	4.1466e-07	PREDICTED: solute carrier family 2, facilitated glucose transporter member 2 [Paralichthys olivaceus]
SMAX5B002425	cenpl	-2.82597	0.00480227	0.017225	PREDICTED: centromere protein L isoform X1 [Paralichthys olivaceus]
SMAX5B018206	smarcal1	-2.82312	0.00340414	0.0128909	PREDICTED: LOW QUALITY PROTEIN: SWI/SNF-related matrix-associated actin-dependent regulator of chromatin subfamily A-like protein 1 [Lates calcarifer]
SMAX5B019970	BLVRB	-2.82264	1.55438e-11	4.68384e-10	PREDICTED: flavin reductase (NADPH) [Fundulus heteroclitus]
SMAX5B018500	Mcf2l	-2.82249	8.5445e-06	7.46924e-05	PREDICTED: guanine nucleotide exchange factor DBS isoform X5 [Paralichthys olivaceus]
XLOC_001607	Col5a2	-2.81917	7.21033e-13	2.70318e-11	PREDICTED: collagen alpha-2(V) chain [Paralichthys olivaceus]
SMAX5B020243	AMZ2	-2.81845	0.000422442	0.00222538	PREDICTED: archaemetzincin-2 [Paralichthys olivaceus]
SMAX5B013593	PKP1	-2.81558	0.00131786	0.00578587	PREDICTED: plakophilin-1-like isoform X1 [Lates calcarifer]
SMAX5B017725	kif11	-2.81526	3.95611e-06	3.7781e-05	PREDICTED: kinesin-like protein KIF11 isoform X1 [Lates calcarifer]
SMAX5B000150	Crip2	-2.81256	0.00811881	0.0266122	PREDICTED: cysteine-rich protein 2-like [Lates calcarifer]
SMAX5B018584	RAB33B	-2.81237	0.000675029	0.00329	PREDICTED: ras-related protein Rab-33B-like isoform X1 [Lates calcarifer]
SMAX5B000773	Gramd3	-2.80813	1.77121e-07	2.39296e-06	PREDICTED: GRAM domain-containing protein 3 isoform X2 [Lates calcarifer]
SMAX5B001938	IKZF3	-2.8011	3.23397e-05	0.000239939	PREDICTED: zinc finger protein Aiolos-like [Lates calcarifer]
SMAX5B010995	GLT1D1	-2.79984	0.00011208	0.000706321	PREDICTED: glycosyltransferase 1 domain-containing protein 1 [Paralichthys olivaceus]
SMAX5B013215	wdr76	-2.79874	0.00243377	0.00969885	PREDICTED: WD repeat-containing protein 76 [Lates calcarifer]
XLOC_018372	Prdm9	-2.79796	0.00054912	0.00277039	Histone-lysine N-methyltransferase PRDM9 [Larimichthys crocea]
SMAX5B004546	thyn1	-2.79639	6.84141e-06	6.12915e-05	PREDICTED: thymocyte nuclear protein 1-like [Lates calcarifer]
SMAX5B013363	Stard10	-2.79468	0.0132033	0.0394224	PREDICTED: PCTP-like protein [Paralichthys olivaceus]
SMAX5B016345	ldlrap1-b	-2.79462	7.03871e-08	1.05063e-06	PREDICTED: low density lipoprotein receptor adapter protein 1-B-like isoform X1 [Lates calcarifer]
SMAX5B017313	arl3	-2.79055	0.0055342	0.0193856	PREDICTED: ADP-ribosylation factor-like protein 3 [Stegastes partitus]
SMAX5B016967	DMGDH	-2.78933	1.8145e-08	3.03414e-07	PREDICTED: LOW QUALITY PROTEIN: dimethylglycine dehydrogenase, mitochondrial [Lates calcarifer]
SMAX5B009928	Ugt2a1	-2.78678	4.03912e-10	9.28682e-09	UDP-glucuronosyltransferase 2A1 [Larimichthys crocea]
SMAX5B021857	murc	-2.78569	1.95775e-05	0.000155301	Muscle-related coiled-coil protein [Larimichthys crocea]
SMAX5B017333	dbf4b	-2.78427	0.000359269	0.00192943	PREDICTED: histone-lysine N-methyltransferase 2D-like [Paralichthys olivaceus]
SMAX5B015273	Kalrn	-2.78136	0.00120894	0.0053718	PREDICTED: LOW QUALITY PROTEIN: kalirin-like [Lates calcarifer]
SMAX5B012917	Znf541	-2.78136	0.00676958	0.0228998	PREDICTED: transcriptional-regulating factor 1-like [Lates calcarifer]
SMAX5B005214	Fam210b	-2.77533	5.87334e-10	1.30619e-08	PREDICTED: protein FAM210B [Lates calcarifer]
SMAX5B003103	SBK1	-2.77259	3.09331e-05	0.000230763	Serine/threonine-protein kinase SBK2 [Larimichthys crocea]
SMAX5B022587	Leprel1	-2.77149	3.2308e-08	5.15577e-07	PREDICTED: prolyl 3-hydroxylase 2 [Lates calcarifer]
SMAX5B004554	B3GALTL	-2.76557	4.13278e-11	1.16701e-09	PREDICTED: LOW QUALITY PROTEIN: beta-1,3-glucosyltransferase-like [Lates calcarifer]
SMAX5B004141	kif4	-2.76553	5.07262e-06	4.69457e-05	PREDICTED: chromosome-associated kinesin KIF4-like [Lates calcarifer]
SMAX5B014155	Snx5	-2.7633	0.0120946	0.0367966	PREDICTED: sorting nexin-6-like [Lates calcarifer]
SMAX5B007416	rab11fip4a	-2.75974	0.00206479	0.00843983	PREDICTED: rab11 family-interacting protein 4 isoform X2 [Paralichthys olivaceus]
SMAX5B017279	Fkbp10	-2.75967	7.11362e-11	1.90034e-09	PREDICTED: peptidyl-prolyl cis-trans isomerase FKBP10-like [Paralichthys olivaceus]
SMAX5B010665	Rad51ap1	-2.75702	0.00556746	0.0194867	PREDICTED: RAD51-associated protein 1 isoform X1 [Cyprinodon variegatus]
SMAX5B020848	Socs1	-2.75186	0.00505001	0.0179505	PREDICTED: suppressor of cytokine signaling 1 [Paralichthys olivaceus]
SMAX5B004046	Msi2	-2.75182	2.38413e-10	5.71221e-09	PREDICTED: RNA-binding protein Musashi homolog 2 isoform X8 [Maylandia zebra]
SMAX5B005771	aldh9a1b	-2.74362	4.59498e-11	1.28383e-09	PREDICTED: aldehyde dehydrogenase family 9 member A1-B-like isoform X1 [Lates calcarifer]
SMAX5B014793	Ampd2	-2.7425	0.0135128	0.0401427	PREDICTED: LOW QUALITY PROTEIN: AMP deaminase 2-like [Lates calcarifer]
XLOC_020598	Kazald1	-2.74193	0.000807382	0.00382937	PREDICTED: kazal-type serine protease inhibitor domain-containing protein 1-like [Stegastes partitus]
SMAX5B005804	Ugt1a1	-2.73301	8.21965e-10	1.77436e-08	PREDICTED: UDP-glucuronosyltransferase 1-1-like [Lates calcarifer]
SMAX5B002396	ITIH3	-2.73231	9.32706e-10	1.99875e-08	PREDICTED: inter-alpha-trypsin inhibitor heavy chain H3-like isoform X8 [Lates calcarifer]
SMAX5B001600	XYLT1	-2.73039	0.0120366	0.0366641	PREDICTED: xylosyltransferase 1 [Lates calcarifer]
SMAX5B011959	Mag	-2.73004	1.94447e-07	2.5992e-06	PREDICTED: myelin-associated glycoprotein-like isoform X1 [Paralichthys olivaceus]
SMAX5B006621	Evpl	-2.72698	0.000142287	0.000864595	PREDICTED: envoplakin-like [Lates calcarifer]
SMAX5B010161	SI	-2.72612	9.46825e-10	2.0241e-08	PREDICTED: sucrase-isomaltase, intestinal [Lates calcarifer]
SMAX5B018561	KIAA1211L	-2.72403	0.000528403	0.00268196	MIT domain-containing protein 1 [Larimichthys crocea]
XLOC_004370	abhd12	-2.72118	1.66884e-09	3.4107e-08	PREDICTED: monoacylglycerol lipase ABHD12-like [Lates calcarifer]
SMAX5B011416	FSCN1	-2.71802	1.15357e-05	9.72304e-05	PREDICTED: fascin-like [Paralichthys olivaceus]
SMAX5B019296	Bmp3	-2.71657	1.0302e-06	1.1398e-05	PREDICTED: bone morphogenetic protein 3 [Paralichthys olivaceus]
SMAX5B006716	hnmt	-2.712	2.83424e-10	6.70871e-09	PREDICTED: histamine N-methyltransferase-like isoform X2 [Lates calcarifer]
SMAX5B003073	ARHGAP19	-2.71149	0.001075	0.00486341	PREDICTED: rho GTPase-activating protein 19-like isoform X2 [Larimichthys crocea]
SMAX5B006257	XCR1	-2.70941	0.00143258	0.00621198	PREDICTED: C-C chemokine receptor type 3-like [Maylandia zebra]
SMAX5B010978	RHOBTB2	-2.70794	4.33528e-08	6.76856e-07	PREDICTED: rho-related BTB domain-containing protein 2-like isoform X1 [Stegastes partitus]
XLOC_001815	Znf652	-2.70627	2.6609e-08	4.33052e-07	PREDICTED: zinc finger and BTB domain-containing protein 47 [Stegastes partitus]
SMAX5B000194	Fhit	-2.70526	1.60585e-06	1.70409e-05	PREDICTED: bis(5'-adenosyl)-triphosphatase [Lates calcarifer]
SMAX5B001301	MLKL	-2.70487	0.0113616	0.0349823	PREDICTED: mixed lineage kinase domain-like protein [Paralichthys olivaceus]
XLOC_016870	apex1	-2.70445	1.77485e-10	4.39554e-09	DNA-(apurinic or apyrimidinic site) lyase [Larimichthys crocea]
SMAX5B022085	poc1b	-2.69632	0.00471558	0.0169588	PREDICTED: POC1 centriolar protein homolog B [Paralichthys olivaceus]
SMAX5B018188	DPP4	-2.69302	0.00444412	0.0161138	PREDICTED: dipeptidyl peptidase 4-like [Lates calcarifer]
SMAX5B022661	hykk	-2.69009	3.99705e-05	0.000288081	PREDICTED: hydroxylysine kinase-like isoform X1 [Lates calcarifer]
SMAX5B011375	Bnc2	-2.68589	0.00126392	0.00557537	PREDICTED: zinc finger protein basonuclin-2 isoform X7 [Lates calcarifer]
SMAX5B004578	C3orf33	-2.68549	1.34289e-05	0.000110859	PREDICTED: protein C3orf33 homolog [Haplochromis burtoni]
SMAX5B022509	ANKLE1	-2.6845	0.0171827	0.0489217	Ankyrin repeat and LEM domain-containing protein 1 [Larimichthys crocea]
SMAX5B011439	SOD3	-2.67793	1.66911e-10	4.14532e-09	PREDICTED: extracellular superoxide dismutase [Cu-Zn] [Paralichthys olivaceus]
SMAX5B014523	EMILIN3	-2.67611	0.000586181	0.00292217	PREDICTED: EMILIN-3 [Paralichthys olivaceus]
SMAX5B010670	ctc1	-2.67557	2.25291e-06	2.31424e-05	PREDICTED: CST complex subunit CTC1-like [Lates calcarifer]
SMAX5B021332	Sgsm2	-2.67485	6.19564e-07	7.25963e-06	PREDICTED: small G protein signaling modulator 2 isoform X3 [Cynoglossus semilaevis]
SMAX5B015860	cdca8	-2.67423	0.00050658	0.00259043	PREDICTED: borealin [Lates calcarifer]
SMAX5B014802	def6	-2.67369	3.86288e-09	7.38212e-08	PREDICTED: differentially expressed in FDCP 6 homolog isoform X2 [Lates calcarifer]
SMAX5B021918	SPATA7	-2.67094	0.00175625	0.00736972	PREDICTED: spermatogenesis-associated protein 7 isoform X1 [Lates calcarifer]
SMAX5B002055	FRRS1	-2.66985	0.0159043	0.0458511	PREDICTED: ferric-chelate reductase 1 isoform X1 [Salmo salar]
SMAX5B001962	Commd3	-2.66782	3.33455e-12	1.13891e-10	PREDICTED: COMM domain-containing protein 3 [Lates calcarifer]
SMAX5B022420	Acot11	-2.66774	7.46683e-08	1.11038e-06	PREDICTED: LOW QUALITY PROTEIN: acyl-coenzyme A thioesterase 11 [Lates calcarifer]
SMAX5B016483	KNTC1	-2.66534	0.000254101	0.00143535	PREDICTED: kinetochore-associated protein 1 isoform X2 [Paralichthys olivaceus]
SMAX5B003661	PSAP	-2.66501	1.47717e-07	2.04579e-06	PREDICTED: prosaposin-like [Lates calcarifer]
SMAX5B022636	ADAMTS10	-2.66297	0.00197016	0.00810754	PREDICTED: A disintegrin and metalloproteinase with thrombospondin motifs 10-like isoform X3 [Lates calcarifer]
SMAX5B007158	COX8B	-2.65993	6.04007e-06	5.48358e-05	cytochrome c oxidase subunit 8B [Sparus aurata]
SMAX5B019577	slc22a16	-2.65684	1.12964e-10	2.89931e-09	PREDICTED: solute carrier family 22 member 16 [Lates calcarifer]
SMAX5B010651	ITIH2	-2.65673	3.79638e-10	8.78591e-09	PREDICTED: inter-alpha-trypsin inhibitor heavy chain H2 [Lates calcarifer]
SMAX5B005800	Myh10	-2.65208	0.000318767	0.00173781	PREDICTED: myosin-10 [Stegastes partitus]
SMAX5B005981	ZNF449	-2.64807	0.000765245	0.00366297	PREDICTED: zinc finger protein 263-like [Lates calcarifer]
SMAX5B001497	Tnk2	-2.64754	2.55292e-11	7.46349e-10	PREDICTED: non-receptor tyrosine-protein kinase TNK1 [Paralichthys olivaceus]
SMAX5B020766	SLC9A3R2	-2.6475	0.000877181	0.00410358	PREDICTED: Na(+)/H(+) exchange regulatory cofactor NHE-RF2 [Paralichthys olivaceus]
SMAX5B006194	Kif2c	-2.64046	0.000486294	0.00250422	PREDICTED: kinesin-like protein KIF2C isoform X2 [Lates calcarifer]
SMAX5B021859	HUS1	-2.6401	1.84498e-11	5.51247e-10	PREDICTED: checkpoint protein HUS1 [Lates calcarifer]
SMAX5B013665	Mthfd1	-2.63893	7.28779e-07	8.40548e-06	PREDICTED: C-1-tetrahydrofolate synthase, cytoplasmic-like isoform X1 [Lates calcarifer]
SMAX5B021039	Amn	-2.63826	0.00134629	0.00588874	PREDICTED: protein amnionless [Paralichthys olivaceus]
SMAX5B018870	Slco2b1	-2.63801	4.21622e-06	3.98555e-05	PREDICTED: solute carrier organic anion transporter family member 2B1 isoform X1 [Paralichthys olivaceus]
SMAX5B014144	TIMELESS	-2.63559	0.00409193	0.01505	PREDICTED: protein timeless homolog [Lates calcarifer]
SMAX5B001174	PARP4	-2.63552	1.66605e-10	4.14354e-09	PREDICTED: poly [ADP-ribose] polymerase 4-like isoform X1 [Lates calcarifer]
SMAX5B008188	EYA4	-2.63227	0.00761226	0.0252271	PREDICTED: eyes absent homolog 4 isoform X6 [Notothenia coriiceps]
SMAX5B018742	Nlrp12	-2.63097	0.000721299	0.00347997	PREDICTED: NACHT, LRR and PYD domains-containing protein 12-like [Lates calcarifer]
SMAX5B007769	DCN	-2.62361	5.43762e-06	4.99831e-05	PREDICTED: decorin-like [Paralichthys olivaceus]
SMAX5B008197	MCM3	-2.62305	0.002223	0.00897902	PREDICTED: DNA replication licensing factor MCM3 [Lates calcarifer]
SMAX5B011508	ucp2	-2.62248	7.07118e-10	1.54917e-08	mitochondrial uncoupling protein 1 [Sparus aurata]
SMAX5B018105	agmo	-2.621	2.7572e-05	0.000209135	PREDICTED: alkylglycerol monooxygenase [Larimichthys crocea]
SMAX5B020642	tmem106b	-2.61289	9.01295e-07	1.01305e-05	PREDICTED: transmembrane protein 106B-like [Lates calcarifer]
SMAX5B011176	Hsd3b7	-2.6091	1.43761e-09	2.97253e-08	PREDICTED: 3 beta-hydroxysteroid dehydrogenase type 7 [Lates calcarifer]
SMAX5B010755	DUSP3	-2.60805	0.0162616	0.0466687	Synaptotagmin-1 [Larimichthys crocea]
SMAX5B015887	CTSK	-2.60572	0.0127583	0.0383531	PREDICTED: cathepsin L1-like [Lates calcarifer]
SMAX5B022259	KIF14	-2.60204	0.00226629	0.00913031	Kinesin-like protein KIF14 [Larimichthys crocea]
SMAX5B010200	veph	-2.59904	0.0011437	0.00511276	PREDICTED: ventricular zone-expressed PH domain-containing protein homolog 1 [Lates calcarifer]
SMAX5B016899	ism1	-2.59779	0.00141106	0.00613252	PREDICTED: isthmin-1 isoform X2 [Lates calcarifer]
SMAX5B013489	P2RY3	-2.59602	0.00180089	0.00752843	PREDICTED: P2Y purinoceptor 6 [Lates calcarifer]
SMAX5B002818	ECM2	-2.59585	0.000126514	0.000782758	PREDICTED: extracellular matrix protein 2 isoform X2 [Cynoglossus semilaevis]
SMAX5B017728	PRORSD1	-2.59261	3.95377e-07	4.86521e-06	PREDICTED: prolyl-tRNA synthetase associated domain-containing protein 1-like [Oryzias latipes]
SMAX5B017641	AIRC	-2.59098	2.00007e-10	4.90516e-09	PREDICTED: multifunctional protein ADE2 [Maylandia zebra]
SMAX5B012565	wt1-a	-2.58776	2.41166e-05	0.000185752	PREDICTED: Wilms tumor protein isoform X2 [Lates calcarifer]
SMAX5B020409	Dlgap5	-2.58496	0.000410908	0.0021737	PREDICTED: LOW QUALITY PROTEIN: disks large-associated protein 5 [Lates calcarifer]
SMAX5B016303	Nr0b2	-2.58496	0.00147767	0.00637445	PREDICTED: nuclear receptor subfamily 0 group B member 2-like [Lates calcarifer]
SMAX5B012104	RAD54B	-2.58496	0.00698051	0.023474	PREDICTED: DNA repair and recombination protein RAD54B-like isoform X2 [Paralichthys olivaceus]
SMAX5B016852	Tacc2	-2.58496	6.4171e-06	5.79014e-05	PREDICTED: transforming acidic coiled-coil-containing protein 2 isoform X9 [Larimichthys crocea]
SMAX5B009880	HAL	-2.58082	3.10631e-09	6.07434e-08	PREDICTED: histidine ammonia-lyase [Lates calcarifer]
SMAX5B009317	mbnl3	-2.57874	6.80751e-05	0.000456706	PREDICTED: muscleblind-like protein 3 isoform X4 [Lates calcarifer]
SMAX5B007950	C19orf44	-2.57399	0.0122016	0.0370453	PREDICTED: uncharacterized protein C19orf44 homolog [Paralichthys olivaceus]
SMAX5B017277	TIMP2	-2.57375	4.81811e-10	1.09496e-08	PREDICTED: metalloproteinase inhibitor 2 [Lates calcarifer]
SMAX5B013427	As3mt	-2.56975	1.64902e-06	1.74466e-05	PREDICTED: arsenite methyltransferase-like [Lates calcarifer]
SMAX5B013446	GUCY1A2	-2.56884	0.0104272	0.0326633	PREDICTED: guanylate cyclase soluble subunit alpha-2 [Lates calcarifer]
SMAX5B000520	Dennd2d	-2.56858	1.11071e-08	1.93613e-07	PREDICTED: DENN domain-containing protein 2D isoform X1 [Paralichthys olivaceus]
XLOC_020396	TY3B-G	-2.5645	2.11138e-05	0.000165692	LReO_3 [Oryzias latipes]
SMAX5B018843	SPCC1494.01	-2.56023	1.40802e-08	2.40453e-07	PREDICTED: UPF0676 protein C1494.01-like [Paralichthys olivaceus]
SMAX5B015689	fabp3	-2.55831	9.6699e-06	8.34153e-05	PREDICTED: fatty acid-binding protein, heart-like [Paralichthys olivaceus]
SMAX5B015101	GSN	-2.55753	0.00135149	0.00591003	PREDICTED: gelsolin isoform X2 [Lates calcarifer]
SMAX5B010432	GZMA	-2.55703	0.000133504	0.000819116	PREDICTED: kallikrein-11-like [Poecilia mexicana]
SMAX5B018008	ADK	-2.55466	4.52767e-09	8.52341e-08	PREDICTED: adenosine kinase-like isoform X2 [Paralichthys olivaceus]
SMAX5B011619	Tyms	-2.55416	0.000619313	0.00305641	thymidylate synthase [Esox lucius]
SMAX5B012441	SORD	-2.55021	2.00888e-07	2.67315e-06	PREDICTED: LOW QUALITY PROTEIN: sorbitol dehydrogenase [Lates calcarifer]
SMAX5B002847	Tnfaip2	-2.54973	2.46888e-05	0.000189711	PREDICTED: tumor necrosis factor alpha-induced protein 2-like isoform X3 [Lates calcarifer]
SMAX5B009681	PHC3	-2.54878	6.2862e-08	9.46307e-07	PREDICTED: polyhomeotic-like protein 2 [Larimichthys crocea]
SMAX5B011886	NOV	-2.54597	0.00324232	0.012371	PREDICTED: protein NOV homolog [Paralichthys olivaceus]
SMAX5B010870	NEURL3	-2.54253	5.23938e-06	4.83117e-05	PREDICTED: E3 ubiquitin-protein ligase NEURL3 [Lates calcarifer]
SMAX5B015295	slc51b	-2.54127	3.49774e-09	6.7427e-08	PREDICTED: PH and SEC7 domain-containing protein 3-like isoform X2 [Lates calcarifer]
SMAX5B006617	Aqp1	-2.53972	2.06097e-05	0.00016225	aquaporin-1aa [Hippoglossus hippoglossus]
SMAX5B019819	Dchs1	-2.53605	0.00451574	0.0163199	PREDICTED: LOW QUALITY PROTEIN: protocadherin-16-like [Lates calcarifer]
SMAX5B008773	fbxo5	-2.53605	0.00916763	0.0293957	PREDICTED: F-box only protein 5 [Paralichthys olivaceus]
SMAX5B008322	mapkbp1	-2.53605	0.00509891	0.0180796	PREDICTED: mitogen-activated protein kinase-binding protein 1-like [Lates calcarifer]
SMAX5B000009	CASC5	-2.53374	0.00044483	0.00232804	PREDICTED: protein CASC5 isoform X2 [Lates calcarifer]
SMAX5B017868	LAMP3	-2.52814	3.24182e-06	3.19264e-05	PREDICTED: lysosome-associated membrane glycoprotein 3 [Oreochromis niloticus]
SMAX5B007342	adra2a	-2.52694	2.28777e-09	4.56469e-08	PREDICTED: alpha-2A adrenergic receptor [Paralichthys olivaceus]
SMAX5B000079	unc93a	-2.52684	1.911e-10	4.71291e-09	PREDICTED: protein unc-93 homolog A [Lates calcarifer]
SMAX5B013371	DOCK10	-2.52629	8.68934e-06	7.58085e-05	PREDICTED: dedicator of cytokinesis protein 10 isoform X4 [Lates calcarifer]
SMAX5B003846	GTSE1	-2.52594	7.80467e-06	6.90455e-05	PREDICTED: LOW QUALITY PROTEIN: G2 and S phase-expressed protein 1 [Lates calcarifer]
SMAX5B019293	CRBN	-2.52356	0.00115262	0.00514876	Protein cereblon [Larimichthys crocea]
SMAX5B008282	ITSN2	-2.5206	1.61446e-10	4.02657e-09	PREDICTED: intersectin-2-like isoform X2 [Paralichthys olivaceus]
SMAX5B003997	NCOR1	-2.52036	1.42901e-06	1.53675e-05	PREDICTED: nuclear receptor corepressor 1 isoform X6 [Lates calcarifer]
SMAX5B008959	L2HGDH	-2.51576	0.000650374	0.00318125	PREDICTED: L-2-hydroxyglutarate dehydrogenase, mitochondrial [Oreochromis niloticus]
SMAX5B008520	KIF20B	-2.51457	0.000431141	0.00226378	PREDICTED: kinesin-like protein KIF20B isoform X2 [Takifugu rubripes]
SMAX5B006673	TFRC	-2.51227	1.41635e-08	2.41642e-07	PREDICTED: transferrin receptor protein 1 [Paralichthys olivaceus]
SMAX5B015075	maoA	-2.51015	3.51972e-06	3.41866e-05	PREDICTED: probable flavin-containing monoamine oxidase A [Lates calcarifer]
SMAX5B014762	G0s2	-2.50743	0.000519937	0.00264507	PREDICTED: G0/G1 switch protein 2-like [Lates calcarifer]
SMAX5B018983	NEURL1B	-2.50318	3.23568e-06	3.18838e-05	PREDICTED: E3 ubiquitin-protein ligase NEURL1B isoform X1 [Lates calcarifer]
SMAX5B009447	P2ry4	-2.50227	1.9745e-07	2.63337e-06	PREDICTED: P2Y purinoceptor 4 [Lates calcarifer]
SMAX5B016704	cyp26a1	-2.49092	0.0141392	0.0417647	CYP26A1 [Dicentrarchus labrax]
SMAX5B016286	Srd5a1	-2.48942	0.000690667	0.00335695	PREDICTED: 3-oxo-5-alpha-steroid 4-dehydrogenase 1 [Lates calcarifer]
SMAX5B002022	TK1	-2.48699	0.000351168	0.00189457	PREDICTED: thymidine kinase, cytosolic isoform X1 [Lates calcarifer]
SMAX5B005700	loxl2b	-2.48487	1.83112e-06	1.92007e-05	PREDICTED: lysyl oxidase homolog 2 isoform X1 [Paralichthys olivaceus]
SMAX5B014307	PF13_0198	-2.4838	5.03111e-07	6.03528e-06	PREDICTED: trichohyalin-like [Lates calcarifer]
SMAX5B016526	ndc80	-2.48074	0.00714416	0.0239377	PREDICTED: kinetochore protein NDC80 homolog [Lates calcarifer]
SMAX5B002421	ADAMTS5	-2.47999	8.18706e-05	0.00053732	PREDICTED: A disintegrin and metalloproteinase with thrombospondin motifs 5 [Lates calcarifer]
SMAX5B021035	FAHD1	-2.47844	1.10928e-09	2.3422e-08	PREDICTED: acylpyruvase FAHD1, mitochondrial [Paralichthys olivaceus]
SMAX5B018053	FUOM	-2.47571	2.63607e-09	5.24187e-08	PREDICTED: fucose mutarotase isoform X1 [Lates calcarifer]
SMAX5B001867	gpt2l	-2.46909	2.63834e-06	2.67438e-05	PREDICTED: alanine aminotransferase 1 [Stegastes partitus]
SMAX5B010615	Usp18	-2.4677	1.63567e-07	2.23376e-06	PREDICTED: ubl carboxyl-terminal hydrolase 18 [Lates calcarifer]
SMAX5B016682	plcd3a	-2.46512	4.75516e-07	5.7472e-06	PREDICTED: 1-phosphatidylinositol 4,5-bisphosphate phosphodiesterase delta-3-A-like [Paralichthys olivaceus]
SMAX5B018052	METTL18	-2.46471	4.04108e-07	4.95194e-06	PREDICTED: histidine protein methyltransferase 1 homolog [Lates calcarifer]
SMAX5B002362	CCDC30	-2.46395	0.00516691	0.0182804	PREDICTED: paramyosin-like isoform X2 [Lates calcarifer]
SMAX5B014095	IP6K2	-2.46288	1.42139e-07	1.98411e-06	PREDICTED: inositol hexakisphosphate kinase 2 [Stegastes partitus]
SMAX5B002227	FAM212A	-2.46233	6.139e-06	5.5591e-05	PREDICTED: protein FAM212A-like [Larimichthys crocea]
SMAX5B018901	ADAM19	-2.46101	0.00334052	0.0126924	PREDICTED: disintegrin and metalloproteinase domain-containing protein 19-like [Lates calcarifer]
SMAX5B015276	EPHX2	-2.46053	2.24101e-09	4.48151e-08	PREDICTED: bifunctional epoxide hydrolase 2 isoform X1 [Larimichthys crocea]
SMAX5B008855	Adamts2	-2.45943	3.77394e-05	0.000274692	PREDICTED: A disintegrin and metalloproteinase with thrombospondin motifs 2-like [Stegastes partitus]
SMAX5B004135	ine	-2.45779	2.22054e-06	2.28366e-05	PREDICTED: sodium- and chloride-dependent GABA transporter ine-like [Kryptolebias marmoratus]
SMAX5B009607	DYNC1I1	-2.4517	0.0123206	0.0373487	PREDICTED: cytoplasmic dynein 1 intermediate chain 1 isoform X9 [Lates calcarifer]
SMAX5B007312	Mast1	-2.4517	0.00199643	0.00820219	PREDICTED: microtubule-associated serine/threonine-protein kinase 1-like isoform X3 [Lates calcarifer]
SMAX5B004188	Trpv1	-2.45146	0.000272806	0.00152395	PREDICTED: transient receptor potential cation channel subfamily V member 1-like isoform X1 [Lates calcarifer]
SMAX5B003848	AKIP1	-2.44689	6.77787e-08	1.01599e-06	PREDICTED: A-kinase-interacting protein 1 [Paralichthys olivaceus]
SMAX5B019081	flt4	-2.44677	3.86377e-06	3.70393e-05	PREDICTED: vascular endothelial growth factor receptor 3 [Paralichthys olivaceus]
SMAX5B016550	ANK1	-2.44478	2.71358e-06	2.73652e-05	PREDICTED: ankyrin-1-like isoform X8 [Lates calcarifer]
SMAX5B009907	CTSH	-2.44333	2.77916e-08	4.49811e-07	PREDICTED: pro-cathepsin H-like [Lates calcarifer]
SMAX5B005791	Atp6v0d1	-2.44132	0.010891	0.0337867	PREDICTED: V-type proton ATPase subunit d 1-like [Lates calcarifer]
SMAX5B012497	gro2	-2.44007	1.19511e-09	2.50334e-08	PREDICTED: transducin-like enhancer protein 3 isoform X7 [Stegastes partitus]
SMAX5B002232	Uroc1	-2.43406	2.52205e-07	3.27691e-06	PREDICTED: urocanate hydratase [Stegastes partitus]
SMAX5B004165	rrm1	-2.43296	0.00154732	0.0066317	PREDICTED: ribonucleoside-diphosphate reductase large subunit-like [Paralichthys olivaceus]
SMAX5B001760	ACP5	-2.43296	0.0011604	0.00517825	PREDICTED: tartrate-resistant acid phosphatase type 5 isoform X1 [Larimichthys crocea]
SMAX5B001842	DAP	-2.43295	1.03418e-08	1.81166e-07	PREDICTED: death-associated protein 1 [Poecilia formosa]
SMAX5B010982	GDA	-2.43001	1.33893e-06	1.44692e-05	PREDICTED: guanine deaminase [Paralichthys olivaceus]
SMAX5B006389	pter	-2.42368	4.98741e-11	1.37177e-09	PREDICTED: phosphotriesterase-related protein [Paralichthys olivaceus]
SMAX5B001268	LAMA4	-2.421	5.23769e-08	8.01448e-07	PREDICTED: LOW QUALITY PROTEIN: laminin subunit alpha-4 [Lates calcarifer]
SMAX5B003517	ass1	-2.4208	1.9749e-06	2.05254e-05	PREDICTED: argininosuccinate synthase [Haplochromis burtoni]
SMAX5B000874	ASB13	-2.42004	0.00339521	0.0128654	PREDICTED: ankyrin repeat and SOCS box protein 13-like isoform X2 [Lates calcarifer]
SMAX5B003409	IFI27	-2.41986	5.8793e-09	1.07582e-07	PREDICTED: LOW QUALITY PROTEIN: interferon alpha-inducible protein 27-like protein 2B-like [Neolamprologus brichardi]
SMAX5B010490	aacs	-2.41584	0.000476282	0.002462	PREDICTED: acetoacetyl-CoA synthetase [Lates calcarifer]
SMAX5B021450	HHLA2	-2.41449	5.33063e-12	1.73989e-10	PREDICTED: V-set domain-containing T-cell activation inhibitor 1-like [Paralichthys olivaceus]
SMAX5B011261	PTPRG	-2.40696	1.96645e-08	3.26656e-07	PREDICTED: LOW QUALITY PROTEIN: receptor-type tyrosine-protein phosphatase gamma-like [Lates calcarifer]
SMAX5B009963	banp	-2.40536	2.55386e-06	2.59837e-05	PREDICTED: protein BANP [Paralichthys olivaceus]
SMAX5B014133	Apof	-2.40305	1.77572e-06	1.86641e-05	PREDICTED: apolipoprotein F [Paralichthys olivaceus]
SMAX5B008417	tbx2b	-2.40052	9.64522e-10	2.05943e-08	PREDICTED: T-box transcription factor TBX2 isoform X2 [Lates calcarifer]
SMAX5B018634	ASB1	-2.39872	4.83224e-08	7.4392e-07	PREDICTED: ankyrin repeat and SOCS box protein 1 [Lates calcarifer]
SMAX5B019916	GBE1	-2.39587	1.29511e-08	2.22895e-07	PREDICTED: LOW QUALITY PROTEIN: 1,4-alpha-glucan-branching enzyme [Lates calcarifer]
SMAX5B014072	GLRX	-2.39587	1.11849e-08	1.94775e-07	PREDICTED: glutaredoxin-1 [Lates calcarifer]
SMAX5B005277	Tmod4	-2.39571	4.92052e-05	0.000345323	PREDICTED: tropomodulin-4 [Lates calcarifer]
SMAX5B007120	Fkbp7	-2.3953	0.00163495	0.00694488	PREDICTED: peptidyl-prolyl cis-trans isomerase FKBP7-like [Paralichthys olivaceus]
SMAX5B007735	SLC6A1	-2.3953	0.00119334	0.00530646	PREDICTED: sodium- and chloride-dependent GABA transporter 1-like [Lates calcarifer]
SMAX5B018060	Minpp1	-2.39269	7.57533e-08	1.12502e-06	PREDICTED: multiple inositol polyphosphate phosphatase 1-like [Lates calcarifer]
SMAX5B021691	HECW2	-2.39232	0.0106048	0.0330965	PREDICTED: LOW QUALITY PROTEIN: E3 ubiquitin-protein ligase HECW2-like [Lates calcarifer]
SMAX5B019865	RAB34	-2.39232	0.00398798	0.0147353	PREDICTED: ras-related protein Rab-34 isoform X2 [Lates calcarifer]
SMAX5B019825	LGALS4	-2.38827	0.000182236	0.00107264	PREDICTED: galectin-6-like isoform X3 [Paralichthys olivaceus]
SMAX5B008873	PPP2CA	-2.38793	0.00870855	0.0281478	PREDICTED: cyclin-dependent kinase-like 3 isoform X1 [Ursus maritimus]
SMAX5B009497	paf	-2.38601	0.000181176	0.00106711	PREDICTED: PCNA-associated factor [Paralichthys olivaceus]
SMAX5B016775	HAND1	-2.37961	0.00139142	0.00606209	PREDICTED: heart- and neural crest derivatives-expressed protein 1 [Lates calcarifer]
SMAX5B000759	RAP1GAP2	-2.37905	0.0058786	0.0203618	PREDICTED: rap1 GTPase-activating protein 2 isoform X2 [Stegastes partitus]
SMAX5B018365	TMEM30C	-2.37666	8.22707e-08	1.20659e-06	PREDICTED: cell cycle control protein 50A-like [Paralichthys olivaceus]
SMAX5B015196	RASSF6	-2.37612	6.2618e-05	0.000424073	PREDICTED: ras association domain-containing protein 6-like [Paralichthys olivaceus]
SMAX5B019900	Robo1	-2.36923	0.00157519	0.00673317	PREDICTED: roundabout homolog 1 isoform X2 [Lates calcarifer]
SMAX5B008715	DHX58	-2.36559	2.66535e-06	2.69557e-05	DExD/H box RNA helicase [Paralichthys olivaceus]
XLOC_000441	Vav2	-2.36457	0.0170495	0.048613	Guanine nucleotide exchange factor VAV3 [Larimichthys crocea]
SMAX5B017376	Adam9	-2.3621	0.000402698	0.00213475	PREDICTED: disintegrin and metalloproteinase domain-containing protein 9-like [Paralichthys olivaceus]
SMAX5B011708	GRINA	-2.3618	0.00061023	0.00302596	PREDICTED: protein lifeguard 1-like [Lates calcarifer]
SMAX5B011786	dscc1	-2.3594	0.0134039	0.0398999	PREDICTED: sister chromatid cohesion protein DCC1 [Paralichthys olivaceus]
SMAX5B022339	Fam188b	-2.35677	3.92945e-05	0.000283904	PREDICTED: probable ubiquitin carboxyl-terminal hydrolase FAM188B isoform X2 [Paralichthys olivaceus]
SMAX5B001316	F3	-2.35405	0.000196936	0.00114883	PREDICTED: tissue factor-like [Lates calcarifer]
SMAX5B009994	Lrrc61	-2.35279	0.00917645	0.0294133	PREDICTED: leucine-rich repeat-containing protein 61 [Lates calcarifer]
XLOC_002890	CCL25	-2.35225	1.46463e-06	1.57028e-05	chemokine CC-like protein [Scophthalmus maximus]
SMAX5B021538	CLIP2	-2.35028	1.60032e-06	1.69925e-05	PREDICTED: LOW QUALITY PROTEIN: CAP-Gly domain-containing linker protein 2-like [Lates calcarifer]
SMAX5B021938	LCLAT1	-2.35005	3.41371e-10	7.98402e-09	PREDICTED: lysocardiolipin acyltransferase 1 [Larimichthys crocea]
SMAX5B012167	TCEA3	-2.34897	1.0242e-08	1.79775e-07	PREDICTED: transcription elongation factor A protein 3 isoform X6 [Larimichthys crocea]
SMAX5B020027	Arsj	-2.34645	0.00171113	0.00721298	PREDICTED: arylsulfatase J [Paralichthys olivaceus]
SMAX5B005685	Tspan4	-2.34483	0.000224588	0.00128884	PREDICTED: tetraspanin-4 isoform X3 [Pundamilia nyererei]
SMAX5B021100	Slc29a1	-2.34417	2.19395e-07	2.89542e-06	PREDICTED: equilibrative nucleoside transporter 1 [Paralichthys olivaceus]
SMAX5B012433	hnf4b	-2.33948	3.01171e-10	7.11924e-09	PREDICTED: hepatocyte nuclear factor 4-beta-like [Lates calcarifer]
SMAX5B004171	ATP2A3	-2.33931	0.00108989	0.00491738	PREDICTED: sarcoplasmic/endoplasmic reticulum calcium ATPase 3 [Lates calcarifer]
SMAX5B009868	CCDC136	-2.33894	0.00187584	0.00779194	PREDICTED: coiled-coil domain-containing protein 136-like isoform X2 [Paralichthys olivaceus]
SMAX5B017549	ACOX3	-2.33674	1.60708e-06	1.70437e-05	PREDICTED: peroxisomal acyl-coenzyme A oxidase 3 isoform X2 [Lates calcarifer]
SMAX5B013432	GPR4	-2.33653	0.00460103	0.0165908	PREDICTED: G-protein coupled receptor 4-like [Larimichthys crocea]
SMAX5B011470	Cntln	-2.33298	0.00299946	0.0116009	PREDICTED: LOW QUALITY PROTEIN: centlein [Lates calcarifer]
SMAX5B001773	cmbl	-2.33068	1.01153e-08	1.77904e-07	Carboxymethylenebutenolidase homolog [Dicentrarchus labrax]
SMAX5B000927	pi4kb	-2.32888	2.30159e-08	3.77708e-07	PREDICTED: LOW QUALITY PROTEIN: phosphatidylinositol 4-kinase beta-like [Lates calcarifer]
SMAX5B017816	HSF1	-2.32441	0.000158218	0.000948019	PREDICTED: heat shock factor protein 4 [Lates calcarifer]
SMAX5B009863	Pkp3	-2.32436	1.48397e-09	3.06479e-08	PREDICTED: LOW QUALITY PROTEIN: plakophilin-3 [Lates calcarifer]
SMAX5B000424	rnf144aa	-2.32283	3.56912e-06	3.45713e-05	PREDICTED: E3 ubiquitin-protein ligase RNF144A [Lates calcarifer]
SMAX5B000129	BUB1	-2.32193	0.00613106	0.0211038	PREDICTED: mitotic checkpoint serine/threonine-protein kinase BUB1 [Poecilia formosa]
SMAX5B006375	ZNF326	-2.31898	0.000273976	0.00153	PREDICTED: DBIRD complex subunit ZNF326 [Paralichthys olivaceus]
SMAX5B002829	FLVCR2	-2.31861	2.77639e-06	2.79347e-05	PREDICTED: feline leukemia virus subgroup C receptor-related protein 2-like isoform X1 [Lates calcarifer]
XLOC_012243	ZSCAN29	-2.31832	9.0224e-05	0.000584651	Zinc finger and SCAN domain-containing protein 20 [Larimichthys crocea]
SMAX5B000008	DNMT3A	-2.31543	5.95017e-07	7.01858e-06	PREDICTED: LOW QUALITY PROTEIN: DNA (cytosine-5)-methyltransferase 3A-like [Lates calcarifer]
SMAX5B003817	PDE2A	-2.31217	5.50858e-06	5.05302e-05	PREDICTED: cGMP-dependent 3',5'-cyclic phosphodiesterase [Paralichthys olivaceus]
SMAX5B019741	MEFV	-2.30202	7.87259e-07	8.98605e-06	PREDICTED: E3 ubiquitin-protein ligase TRIM21-like [Lates calcarifer]
SMAX5B001264	Ttpa	-2.3017	1.3752e-08	2.35076e-07	PREDICTED: alpha-tocopherol transfer protein-like [Lates calcarifer]
SMAX5B013790	Thop1	-2.30117	0.0073549	0.0245136	PREDICTED: thimet oligopeptidase-like isoform X1 [Lates calcarifer]
SMAX5B022039	TCEANC	-2.29546	0.00310044	0.011899	PREDICTED: transcription elongation factor A N-terminal and central domain-containing protein [Lates calcarifer]
SMAX5B020180	aarsd1	-2.29474	0.000403805	0.00213997	PREDICTED: alanyl-tRNA editing protein Aarsd1 [Lates calcarifer]
SMAX5B012468	MICAL2	-2.28582	2.06985e-05	0.000162804	PREDICTED: F-actin-methionine sulfoxide oxidase MICAL2 isoform X3 [Paralichthys olivaceus]
SMAX5B019720	ELMSAN1	-2.28293	3.88219e-06	3.71957e-05	PREDICTED: LOW QUALITY PROTEIN: ELM2 and SANT domain-containing protein 1-like [Lates calcarifer]
SMAX5B011182	phospho1	-2.28271	4.77591e-07	5.76834e-06	PREDICTED: phosphoethanolamine/phosphocholine phosphatase isoform X1 [Paralichthys olivaceus]
SMAX5B020394	SH3BP1	-2.28048	9.31927e-05	0.000601241	PREDICTED: SH3 domain-binding protein 1-like [Lates calcarifer]
SMAX5B011944	ZNF524	-2.2798	1.9532e-05	0.000155009	PREDICTED: beta-2-glycoprotein 1-like [Lates calcarifer]
SMAX5B000421	STAC	-2.27879	0.000888343	0.00414723	PREDICTED: LOW QUALITY PROTEIN: SH3 and cysteine-rich domain-containing protein-like [Lates calcarifer]
SMAX5B021072	Fam83g	-2.27798	0.00726729	0.0242865	PREDICTED: protein FAM83G-like isoform X1 [Paralichthys olivaceus]
SMAX5B012806	FGD4	-2.27506	1.19049e-08	2.065e-07	PREDICTED: FYVE, RhoGEF and PH domain-containing protein 4 isoform X1 [Lates calcarifer]
SMAX5B021017	SAMD9	-2.27456	4.03824e-07	4.95189e-06	PREDICTED: sterile alpha motif domain-containing protein 9-like [Paralichthys olivaceus]
SMAX5B006129	FAM102B	-2.26811	0.00687306	0.0231789	PREDICTED: protein FAM102B-like [Lates calcarifer]
SMAX5B010559	H2-Eb1	-2.26546	1.12966e-05	9.55341e-05	MHC class II beta antigen [Scophthalmus maximus]
SMAX5B018784	Clec4e	-2.26513	5.53309e-08	8.43724e-07	PREDICTED: C-type lectin domain family 4 member E-like isoform X1 [Lates calcarifer]
SMAX5B007508	Ptprd	-2.26483	3.64807e-07	4.53326e-06	PREDICTED: LOW QUALITY PROTEIN: receptor-type tyrosine-protein phosphatase delta-like [Lates calcarifer]
SMAX5B004506	Tlr13	-2.26434	0.00345533	0.0130512	PREDICTED: toll-like receptor 13 [Lates calcarifer]
XLOC_019576	RAP1GAP	-2.25572	1.9015e-06	1.98093e-05	PREDICTED: rap1 GTPase-activating protein 1-like [Stegastes partitus]
SMAX5B000385	Gstz1	-2.25155	1.63028e-05	0.000132053	PREDICTED: maleylacetoacetate isomerase isoform X1 [Lates calcarifer]
SMAX5B012776	ccdc77	-2.25096	0.00190123	0.00787335	PREDICTED: coiled-coil domain-containing protein 77 isoform X2 [Lates calcarifer]
SMAX5B016140	PEBP1	-2.24814	7.06081e-08	1.05304e-06	PREDICTED: phosphatidylethanolamine-binding protein 1 [Paralichthys olivaceus]
SMAX5B020646	FAM213A	-2.24609	8.65664e-08	1.26017e-06	PREDICTED: redox-regulatory protein FAM213A-like [Paralichthys olivaceus]
SMAX5B008532	Mlh1	-2.24406	2.40985e-05	0.000185752	PREDICTED: DNA mismatch repair protein Mlh1 [Paralichthys olivaceus]
SMAX5B018906	MS4A4A	-2.23761	1.53809e-08	2.599e-07	Membrane-spanning 4-domains subfamily A member 4A [Larimichthys crocea]
SMAX5B001353	Adamts20	-2.23522	0.00213801	0.00868685	PREDICTED: A disintegrin and metalloproteinase with thrombospondin motifs 20-like [Lates calcarifer]
SMAX5B016502	THADA	-2.23349	6.57267e-05	0.000442978	PREDICTED: thyroid adenoma-associated protein homolog isoform X1 [Lates calcarifer]
SMAX5B019518	gata5-a	-2.22815	5.23045e-05	0.000364172	PREDICTED: transcription factor GATA-5-like [Paralichthys olivaceus]
SMAX5B002632	B3GNT7	-2.22755	0.000114698	0.000721273	PREDICTED: UDP-GlcNAc:betaGal beta-1,3-N-acetylglucosaminyltransferase 7-like [Stegastes partitus]
XLOC_020332	TTC28	-2.21871	1.52721e-07	2.10027e-06	PREDICTED: tetratricopeptide repeat protein 28-like isoform X2 [Paralichthys olivaceus]
SMAX5B008151	Aldh6a1	-2.21638	2.15439e-07	2.85174e-06	PREDICTED: methylmalonate-semialdehyde dehydrogenase [acylating], mitochondrial-like [Lates calcarifer]
SMAX5B005545	MXRA5	-2.2123	1.74953e-06	1.84206e-05	PREDICTED: LOW QUALITY PROTEIN: matrix-remodeling-associated protein 5 [Lates calcarifer]
SMAX5B016843	jag1b	-2.21201	4.10051e-08	6.41905e-07	Protein jagged-1b, partial [Larimichthys crocea]
SMAX5B014613	Gnai1	-2.20369	0.00241873	0.0096476	PREDICTED: guanine nucleotide-binding protein G(k) subunit alpha-like [Stegastes partitus]
SMAX5B014165	mustn1	-2.20273	0.000522418	0.0026554	PREDICTED: musculoskeletal embryonic nuclear protein 1-like [Lates calcarifer]
SMAX5B004535	dixdc1a	-2.19931	0.00742841	0.0247212	PREDICTED: dixin-A-like [Stegastes partitus]
XLOC_011556	ccbe1	-2.19584	3.24277e-05	0.000240289	PREDICTED: collagen and calcium-binding EGF domain-containing protein 1-like isoform X2 [Paralichthys olivaceus]
SMAX5B015951	PXDN	-2.19446	4.61179e-08	7.13716e-07	PREDICTED: peroxidasin homolog isoform X1 [Paralichthys olivaceus]
SMAX5B019912	Rab30	-2.18923	5.37766e-05	0.000373265	PREDICTED: ras-related protein Rab-30 [Stegastes partitus]
SMAX5B007876	PODN	-2.18747	1.82504e-07	2.45415e-06	PREDICTED: podocan [Paralichthys olivaceus]
SMAX5B009078	SLC25A21	-2.18541	0.0069863	0.0234851	PREDICTED: mitochondrial 2-oxodicarboxylate carrier isoform X1 [Paralichthys olivaceus]
SMAX5B001185	Cyp27a1	-2.18414	6.74614e-09	1.22303e-07	PREDICTED: cytochrome P450 27C1 [Cyprinodon variegatus]
SMAX5B003260	LBP	-2.1795	9.18467e-05	0.000593641	PREDICTED: lipopolysaccharide-binding protein-like isoform X2 [Paralichthys olivaceus]
SMAX5B017314	Nlrp3	-2.17544	0.0148083	0.0433425	PREDICTED: NACHT, LRR and PYD domains-containing protein 3-like isoform X1 [Lates calcarifer]
SMAX5B010097	ITPR2	-2.17127	1.37035e-08	2.34473e-07	PREDICTED: LOW QUALITY PROTEIN: inositol 1,4,5-trisphosphate receptor type 2 [Lates calcarifer]
XLOC_001635	Col15a1	-2.16773	0.000338347	0.00183324	PREDICTED: collagen alpha-1(XV) chain-like [Paralichthys olivaceus]
SMAX5B007905	Slc9a7	-2.16772	4.19408e-06	3.96887e-05	PREDICTED: sodium/hydrogen exchanger 7 isoform X1 [Poecilia mexicana]
SMAX5B010506	ELOVL7	-2.16506	0.00672147	0.0227545	PREDICTED: elongation of very long chain fatty acids protein 7 [Lates calcarifer]
SMAX5B011016	ERAP2	-2.16452	8.18964e-07	9.32383e-06	PREDICTED: endoplasmic reticulum aminopeptidase 2-like [Lates calcarifer]
SMAX5B005886	catip	-2.15987	0.0149601	0.0437144	PREDICTED: ciliogenesis-associated TTC17-interacting protein [Lates calcarifer]
SMAX5B006797	Rfc3	-2.1565	0.000247002	0.00140028	PREDICTED: replication factor C subunit 3 [Paralichthys olivaceus]
SMAX5B008885	glod5	-2.14926	2.7855e-05	0.000210735	PREDICTED: glyoxalase domain-containing protein 5 [Larimichthys crocea]
SMAX5B009003	Slc39a8	-2.14643	1.79046e-06	1.88078e-05	PREDICTED: zinc transporter ZIP8 [Lates calcarifer]
SMAX5B012841	ttc38	-2.14437	0.00070286	0.00341058	PREDICTED: tetratricopeptide repeat protein 38 [Paralichthys olivaceus]
SMAX5B012521	LMO7	-2.14296	0.0139947	0.041412	PREDICTED: LIM domain only protein 7-like isoform X4 [Lates calcarifer]
SMAX5B006397	phr	-2.14202	0.00117806	0.00524645	PREDICTED: deoxyribodipyrimidine photo-lyase-like [Lates calcarifer]
SMAX5B010593	PTN	-2.14136	0.000274858	0.00153396	Pleiotrophin precursor [Anoplopoma fimbria]
SMAX5B020145	prodh2	-2.14043	4.0299e-06	3.83612e-05	Probable proline dehydrogenase 2 [Dicentrarchus labrax]
SMAX5B003153	c3ar1	-2.13955	0.00612312	0.0210847	PREDICTED: C3a anaphylatoxin chemotactic receptor-like [Lates calcarifer]
SMAX5B001500	Rgs12	-2.13906	0.00453721	0.0163841	PREDICTED: regulator of G-protein signaling 12-like isoform X1 [Paralichthys olivaceus]
SMAX5B008009	ENO3	-2.13896	4.48088e-07	5.44163e-06	PREDICTED: beta-enolase isoform X1 [Lates calcarifer]
SMAX5B000358	RTN1	-2.13895	0.000176413	0.00104324	PREDICTED: reticulon-1 isoform X1 [Paralichthys olivaceus]
SMAX5B016836	TASP1	-2.13845	4.77155e-06	4.43686e-05	PREDICTED: threonine aspartase 1 isoform X1 [Lates calcarifer]
SMAX5B020564	skap1	-2.1366	0.00871215	0.0281478	PREDICTED: src kinase-associated phosphoprotein 1 [Lates calcarifer]
SMAX5B014733	Masp1	-2.13466	7.93969e-08	1.17028e-06	PREDICTED: mannan-binding lectin serine protease 2 [Lates calcarifer]
SMAX5B015241	DMTN	-2.12738	0.00371185	0.01386	PREDICTED: dematin [Lates calcarifer]
SMAX5B002025	fbxo45	-2.12541	4.15381e-05	0.000298041	PREDICTED: F-box/SPRY domain-containing protein 1-like isoform X2 [Salmo salar]
SMAX5B018709	Grip1	-2.1247	0.00144355	0.00624912	PREDICTED: glutamate receptor-interacting protein 1 isoform X3 [Lates calcarifer]
SMAX5B017213	ZEB2	-2.12315	5.49189e-07	6.52157e-06	PREDICTED: zinc finger E-box-binding homeobox 2-like isoform X2 [Stegastes partitus]
SMAX5B014170	ACO1	-2.12053	4.11348e-09	7.8187e-08	PREDICTED: cytoplasmic aconitate hydratase [Notothenia coriiceps]
SMAX5B004550	arhgap32	-2.11898	7.20187e-05	0.000480251	PREDICTED: LOW QUALITY PROTEIN: rho GTPase-activating protein 32-like [Lates calcarifer]
SMAX5B019896	PPP1R13L	-2.11853	2.58296e-06	2.62579e-05	PREDICTED: relA-associated inhibitor isoform X1 [Lates calcarifer]
SMAX5B010973	GGT5	-2.11847	3.59125e-08	5.68228e-07	PREDICTED: gamma-glutamyltransferase 5-like isoform X1 [Paralichthys olivaceus]
SMAX5B006131	mcm5	-2.11839	0.00217873	0.00882588	PREDICTED: DNA replication licensing factor MCM5 [Lates calcarifer]
SMAX5B002478	SLC43A3	-2.11821	6.68414e-05	0.000449633	PREDICTED: solute carrier family 43 member 3 [Stegastes partitus]
SMAX5B019584	RHAG	-2.11409	3.40712e-05	0.000251097	PREDICTED: ammonium transporter Rh type A [Hippocampus comes]
SMAX5B009974	Bhlhe41	-2.11337	0.00234254	0.00940103	PREDICTED: class E basic helix-loop-helix protein 41-like isoform X2 [Neolamprologus brichardi]
SMAX5B019832	FHDC1	-2.11075	0.014342	0.0421805	PREDICTED: FH2 domain-containing protein 1-like [Lates calcarifer]
SMAX5B002710	MIB2	-2.10764	1.30325e-06	1.41443e-05	PREDICTED: LOW QUALITY PROTEIN: E3 ubiquitin-protein ligase MIB2 [Lates calcarifer]
SMAX5B003959	nlrc5	-2.10723	2.31078e-07	3.03149e-06	PREDICTED: LOW QUALITY PROTEIN: protein NLRC5 [Lates calcarifer]
SMAX5B018385	ASMTL	-2.10505	1.40265e-06	1.50933e-05	PREDICTED: N-acetylserotonin O-methyltransferase-like protein isoform X2 [Lates calcarifer]
SMAX5B012631	Mpc1	-2.10071	5.27992e-05	0.000367058	PREDICTED: mitochondrial pyruvate carrier 1 [Larimichthys crocea]
SMAX5B007892	med8	-2.09868	1.36102e-08	2.33103e-07	PREDICTED: mediator of RNA polymerase II transcription subunit 8 isoform X1 [Lates calcarifer]
SMAX5B013152	TRPM7	-2.09825	2.48561e-07	3.23441e-06	PREDICTED: transient receptor potential cation channel subfamily M member 7 isoform X2 [Lates calcarifer]
SMAX5B015674	Psmb8	-2.09788	1.23439e-06	1.34715e-05	PSMB8 proteasome subunit beta type 8 [Oplegnathus fasciatus]
SMAX5B004702	PARP14	-2.09746	0.000101976	0.000649658	Poly [ADP-ribose] polymerase 14 [Larimichthys crocea]
SMAX5B017332	EEF2K	-2.09703	1.28922e-07	1.81395e-06	PREDICTED: eukaryotic elongation factor 2 kinase isoform X5 [Paralichthys olivaceus]
SMAX5B012663	Fam120b	-2.0954	2.77438e-05	0.000210077	PREDICTED: constitutive coactivator of peroxisome proliferator-activated receptor gamma, partial [Lates calcarifer]
SMAX5B011951	LRRC16A	-2.09516	0.0125172	0.0377506	PREDICTED: F-actin-uncapping protein LRRC16A isoform X4 [Lates calcarifer]
SMAX5B007917	ttc39c	-2.09418	0.00132133	0.00579676	PREDICTED: tetratricopeptide repeat protein 39C [Paralichthys olivaceus]
SMAX5B006329	ZC3H7B	-2.09171	4.83464e-06	4.48844e-05	PREDICTED: zinc finger CCCH domain-containing protein 7B-like isoform X2 [Larimichthys crocea]
SMAX5B012358	KIF26B	-2.09115	0.000540421	0.00273275	PREDICTED: kinesin-like protein KIF26B isoform X2 [Lates calcarifer]
SMAX5B011123	mt-co1	-2.08883	0.000353014	0.00190278	cytochrome oxidase subunit I (mitochondrion) [Kajikia albida]
SMAX5B002030	PCK2	-2.08372	2.31546e-07	3.03537e-06	mitochondrial phosphoenolpyruvate carboxykinase [Scophthalmus maximus]
SMAX5B022139	WBSCR27	-2.08364	8.88257e-05	0.000576225	PREDICTED: Williams-Beuren syndrome chromosomal region 27 protein-like isoform X2 [Lates calcarifer]
SMAX5B001914	Hgd	-2.08363	0.000862772	0.00404966	PREDICTED: homogentisate 1,2-dioxygenase [Paralichthys olivaceus]
XLOC_004331	Col13a1	-2.08115	0.0103272	0.0324135	PREDICTED: collagen alpha-1(XIII) chain isoform X17 [Cynoglossus semilaevis]
SMAX5B013457	Fzd4	-2.07992	0.00360327	0.0135146	PREDICTED: frizzled-4 [Paralichthys olivaceus]
SMAX5B014886	GRM7	-2.07923	0.00825114	0.0269363	PREDICTED: metabotropic glutamate receptor 7-like isoform X2 [Paralichthys olivaceus]
SMAX5B004996	Cthrc1	-2.0755	0.000117041	0.000733434	PREDICTED: collagen triple helix repeat-containing protein 1 isoform X2 [Cynoglossus semilaevis]
XLOC_017292	EMID1	-2.07425	0.00857696	0.0278097	PREDICTED: EMI domain-containing protein 1 isoform X2 [Larimichthys crocea]
SMAX5B002264	SRGAP3	-2.07325	0.00563944	0.0196996	PREDICTED: SLIT-ROBO Rho GTPase-activating protein 3-like isoform X1 [Paralichthys olivaceus]
SMAX5B003784	GMPR2	-2.07017	7.4572e-06	6.62704e-05	PREDICTED: GMP reductase 2-like [Lates calcarifer]
SMAX5B014067	snai1	-2.06848	0.00311403	0.0119408	PREDICTED: protein snail homolog Sna-like [Stegastes partitus]
SMAX5B012106	GRB10	-2.06806	4.65717e-08	7.20108e-07	PREDICTED: growth factor receptor-bound protein 10 isoform X1 [Takifugu rubripes]
SMAX5B011772	C1s	-2.06725	4.07157e-05	0.000292974	complement component 1s [Oplegnathus fasciatus]
SMAX5B007041	ULK2	-2.06667	3.44665e-08	5.47311e-07	PREDICTED: serine/threonine-protein kinase ULK2 [Paralichthys olivaceus]
XLOC_022102	C1qa	-2.06549	4.58842e-05	0.00032513	C1q-like-2 [Siniperca chuatsi]
SMAX5B014690	NR1D2	-2.06451	0.00517067	0.0182891	PREDICTED: nuclear receptor subfamily 1 group D member 1-like isoform X1 [Paralichthys olivaceus]
SMAX5B011308	MPST	-2.06265	1.86722e-06	1.94981e-05	PREDICTED: 3-mercaptopyruvate sulfurtransferase-like [Lates calcarifer]
SMAX5B009047	RARRES3	-2.06224	1.63963e-08	2.75477e-07	Group XVI phospholipase A2 [Myotis davidii]
SMAX5B004737	CEBPA	-2.06139	0.000161438	0.000964365	PREDICTED: CCAAT/enhancer-binding protein alpha [Lates calcarifer]
SMAX5B008562	Srcin1	-2.0602	3.7148e-06	3.57484e-05	PREDICTED: SRC kinase signaling inhibitor 1 isoform X4 [Lates calcarifer]
SMAX5B006438	NASP	-2.05964	0.00676904	0.0228998	Histone-binding protein N1/N2 [Larimichthys crocea]
SMAX5B018642	Kcnh7	-2.05889	0.000196317	0.00114559	PREDICTED: potassium voltage-gated channel subfamily H member 7 isoform X1 [Lates calcarifer]
SMAX5B009771	SLC28A1	-2.05767	8.0883e-07	9.22035e-06	PREDICTED: LOW QUALITY PROTEIN: sodium/nucleoside cotransporter 2-like [Lates calcarifer]
SMAX5B022211	MARCKS	-2.04765	0.000100594	0.000642188	PREDICTED: myristoylated alanine-rich C-kinase substrate [Takifugu rubripes]
SMAX5B015709	CLSPN	-2.04601	0.000597976	0.00297103	PREDICTED: claspin [Paralichthys olivaceus]
SMAX5B003214	dhcr7	-2.0438	6.02874e-05	0.000410391	PREDICTED: 7-dehydrocholesterol reductase [Paralichthys olivaceus]
SMAX5B014843	Cntn4	-2.03953	0.000622501	0.003067	PREDICTED: contactin-4-like [Paralichthys olivaceus]
SMAX5B018603	Ifih1	-2.03845	1.39293e-06	1.49978e-05	melanoma differentiation-associated protein 5, partial [Siniperca chuatsi]
SMAX5B012372	PRRG4	-2.03775	0.0023501	0.00942281	PREDICTED: transmembrane gamma-carboxyglutamic acid protein 4 [Lates calcarifer]
SMAX5B018033	ZNF451	-2.03684	4.40191e-05	0.000313676	PREDICTED: E3 SUMO-protein ligase ZNF451 isoform X3 [Lates calcarifer]
SMAX5B002082	RTTN	-2.03562	0.000996827	0.00456838	PREDICTED: LOW QUALITY PROTEIN: rotatin [Lates calcarifer]
SMAX5B018026	Bai3	-2.03477	0.000461885	0.00240093	PREDICTED: adhesion G protein-coupled receptor B3 isoform X5 [Lates calcarifer]
SMAX5B006943	Slc6a19	-2.03242	0.000279386	0.00155382	Sodium-dependent neutral amino acid transporter B0-like [Scleropages formosus]
XLOC_010308	colec11	-2.03049	1.30649e-05	0.000108259	PREDICTED: collectin-11 isoform X1 [Lates calcarifer]
SMAX5B001170	CRYL1	-2.03047	2.48119e-07	3.23103e-06	PREDICTED: lambda-crystallin homolog [Paralichthys olivaceus]
SMAX5B020223	TOB1	-2.02854	1.00099e-05	8.58547e-05	Protein Tob1 [Larimichthys crocea]
SMAX5B013534	APOM	-2.02744	3.416e-06	3.33074e-05	PREDICTED: apolipoprotein M [Lates calcarifer]
SMAX5B019933	Cldn4	-2.02693	7.41884e-05	0.000491749	PREDICTED: claudin-3-like [Paralichthys olivaceus]
SMAX5B022231	lhx9	-2.02594	0.000222139	0.0012777	LIM/homeobox protein Lhx9 [Larimichthys crocea]
SMAX5B018564	ACMSD	-2.02055	6.96179e-07	8.05051e-06	PREDICTED: cyclin-T2 isoform X2 [Stegastes partitus]
SMAX5B011707	DDC	-2.01822	0.00104407	0.00474547	PREDICTED: aromatic-L-amino-acid decarboxylase [Paralichthys olivaceus]
SMAX5B015739	TRIB1	-2.01746	5.43008e-06	4.99397e-05	PREDICTED: tribbles homolog 1-like [Cynoglossus semilaevis]
SMAX5B013143	TLN2	-2.01568	1.14271e-08	1.98798e-07	PREDICTED: talin-2 isoform X3 [Larimichthys crocea]
SMAX5B020702	TMC6	-2.0156	0.00802615	0.0263578	PREDICTED: transmembrane channel-like protein 6 [Lates calcarifer]
SMAX5B002823	trim13	-2.01344	0.000395958	0.00210154	PREDICTED: E3 ubiquitin-protein ligase TRIM13 isoform X1 [Lates calcarifer]
SMAX5B015045	PLXNB1	-2.01159	9.36811e-06	8.11605e-05	PREDICTED: plexin-B1-like [Hippocampus comes]
SMAX5B003164	Phc1	-2.00493	0.0020831	0.00849306	PREDICTED: polyhomeotic-like protein 1 isoform X2 [Lates calcarifer]
SMAX5B018845	Etnk1	-2.0036	2.27664e-06	2.33591e-05	PREDICTED: ethanolamine kinase 1-like isoform X2 [Lates calcarifer]
SMAX5B014919	Magi3	-2.00101	1.64763e-07	2.24662e-06	PREDICTED: membrane-associated guanylate kinase, WW and PDZ domain-containing protein 3-like isoform X2 [Lates calcarifer]
SMAX5B014813	mkrn1	-2.0008	1.7075e-05	0.000137362	PREDICTED: E3 ubiquitin-protein ligase makorin-1-like isoform X1 [Lates calcarifer]
SMAX5B015093	EPHA5	-2	0.000216142	0.00124645	PREDICTED: ephrin type-A receptor 5 [Lates calcarifer]
SMAX5B021412	nav3	-2	0.00248124	0.00986129	PREDICTED: neuron navigator 3 isoform X5 [Paralichthys olivaceus]
SMAX5B009614	WIPF3	-2	0.00342358	0.0129506	PREDICTED: WAS/WASL-interacting protein family member 3 [Lates calcarifer]
SMAX5B014401	HELLS	-1.99774	0.00287396	0.0111915	PREDICTED: lymphoid-specific helicase isoform X2 [Paralichthys olivaceus]
SMAX5B003676	Kdm2b	-1.99461	5.11658e-05	0.000356631	PREDICTED: lysine-specific demethylase 2B-like isoform X2 [Lates calcarifer]
SMAX5B005738	FCER1G	-1.99251	0.000169422	0.00100695	PREDICTED: high affinity immunoglobulin epsilon receptor subunit gamma-like [Lates calcarifer]
SMAX5B003567	Rab11fip1	-1.99065	2.22814e-05	0.000173358	PREDICTED: rab11 family-interacting protein 1-like [Kryptolebias marmoratus]
SMAX5B020028	PDE5A	-1.99008	0.00221133	0.00894153	PREDICTED: cGMP-specific 3',5'-cyclic phosphodiesterase isoform X1 [Lates calcarifer]
SMAX5B021489	Slc23a1	-1.98903	0.00168667	0.00712347	PREDICTED: solute carrier family 23 member 1 isoform X1 [Lates calcarifer]
SMAX5B006272	Hsd17b7	-1.98901	1.65487e-05	0.00013386	PREDICTED: 3-keto-steroid reductase-like [Lates calcarifer]
SMAX5B009183	Xxylt1	-1.98569	0.00445518	0.0161473	PREDICTED: xyloside xylosyltransferase 1 [Lates calcarifer]
SMAX5B009009	FBLN5	-1.9855	0.00105644	0.00480048	PREDICTED: fibulin-5 [Lates calcarifer]
SMAX5B014501	Styk1	-1.9837	1.18225e-05	9.93159e-05	PREDICTED: tyrosine-protein kinase STYK1 isoform X1 [Paralichthys olivaceus]
SMAX5B009966	FGL2	-1.9823	0.0126154	0.0380011	PREDICTED: protein FAM185A [Lates calcarifer]
SMAX5B008992	AHI1	-1.98089	1.10523e-05	9.36477e-05	PREDICTED: LOW QUALITY PROTEIN: jouberin-like [Lates calcarifer]
SMAX5B008267	FAM46A	-1.97797	0.000768122	0.00367574	PREDICTED: protein FAM46A-like [Lates calcarifer]
SMAX5B012713	lgr4	-1.97643	3.09295e-07	3.93765e-06	PREDICTED: leucine-rich repeat-containing G-protein coupled receptor 4 [Lates calcarifer]
SMAX5B001323	NCAPD3	-1.97575	0.00255042	0.0100961	PREDICTED: condensin-2 complex subunit D3 isoform X2 [Larimichthys crocea]
SMAX5B000143	CLU	-1.97433	1.45225e-06	1.55795e-05	PREDICTED: clusterin [Paralichthys olivaceus]
SMAX5B005959	SPIDR	-1.97328	3.46719e-07	4.33902e-06	PREDICTED: DNA repair-scaffolding protein isoform X5 [Lates calcarifer]
SMAX5B007184	lig1	-1.97311	6.52386e-05	0.000440192	PREDICTED: DNA ligase 1 [Austrofundulus limnaeus]
XLOC_024099	lys	-1.97223	3.19573e-05	0.000237601	lysozyme [Scophthalmus maximus]
SMAX5B021209	PLEKHO2	-1.96963	1.13095e-05	9.55928e-05	PREDICTED: pleckstrin homology domain-containing family O member 2 [Paralichthys olivaceus]
SMAX5B018166	PARP9	-1.96849	4.711e-06	4.39213e-05	PREDICTED: poly [ADP-ribose] polymerase 9 isoform X1 [Paralichthys olivaceus]
SMAX5B014998	ift122	-1.96758	0.00160937	0.00685768	PREDICTED: intraflagellar transport protein 122 homolog [Lates calcarifer]
SMAX5B009916	Fanci	-1.96632	0.00948169	0.0302271	PREDICTED: Fanconi anemia group I protein [Paralichthys olivaceus]
SMAX5B004606	SMCHD1	-1.96285	4.11552e-06	3.90289e-05	Structural maintenance of chromosomes flexible hinge domain-containing protein 1 [Larimichthys crocea]
SMAX5B014116	RNF225	-1.96233	0.0022372	0.00902755	PREDICTED: RING finger protein 208-like [Lates calcarifer]
SMAX5B007965	hflX	-1.96193	0.00316247	0.0121134	PREDICTED: putative GTP-binding protein 6 [Paralichthys olivaceus]
SMAX5B022538	Zap70	-1.96193	0.00689212	0.0232254	PREDICTED: tyrosine-protein kinase ZAP-70 [Lates calcarifer]
SMAX5B017992	ST3GAL5	-1.95973	8.85162e-07	9.9746e-06	PREDICTED: lactosylceramide alpha-2,3-sialyltransferase-like isoform X1 [Paralichthys olivaceus]
SMAX5B017480	Ppif	-1.95834	1.22321e-05	0.000102221	PREDICTED: peptidyl-prolyl cis-trans isomerase A-like [Lates calcarifer]
SMAX5B021707	Atp5j	-1.95326	6.01366e-07	7.06985e-06	PREDICTED: ATP synthase-coupling factor 6, mitochondrial-like isoform X2 [Stegastes partitus]
SMAX5B013578	OCLN	-1.95174	0.00682029	0.0230317	MARVEL domain-containing protein 2 [Larimichthys crocea]
SMAX5B006668	Tgfbr3	-1.9507	0.000339175	0.00183667	PREDICTED: transforming growth factor beta receptor type 3-like [Lates calcarifer]
SMAX5B011458	Nr3c2	-1.94953	1.94081e-05	0.000154304	PREDICTED: mineralocorticoid receptor [Stegastes partitus]
SMAX5B011382	PPA1	-1.94819	4.8872e-07	5.88664e-06	PREDICTED: inorganic pyrophosphatase 2, mitochondrial [Lates calcarifer]
XLOC_023305	nipblb	-1.94791	0.00967842	0.0307653	Nipped-B-like B, partial [Merops nubicus]
SMAX5B003587	pycard	-1.94351	0.00294293	0.0114111	apoptosis-associated speck-like protein containing a CARD [Paralichthys olivaceus]
SMAX5B003702	krt18	-1.94251	0.00338285	0.0128213	PREDICTED: keratin, type I cytoskeletal 18-like [Oryzias latipes]
SMAX5B007238	heatr1	-1.94232	9.89409e-07	1.09905e-05	PREDICTED: LOW QUALITY PROTEIN: HEAT repeat-containing protein 1 [Lates calcarifer]
SMAX5B006589	WIZ	-1.9407	0.000137794	0.000841924	PREDICTED: protein Wiz-like isoform X2 [Lates calcarifer]
SMAX5B004347	KIRREL	-1.93925	0.00202679	0.00830866	PREDICTED: kin of IRRE-like protein 1 isoform X2 [Lates calcarifer]
SMAX5B012159	Mep1b	-1.93758	1.07978e-06	1.19019e-05	PREDICTED: meprin A subunit beta-like isoform X2 [Lates calcarifer]
SMAX5B017627	dcun1d4	-1.93726	0.00059704	0.00296805	PREDICTED: DCN1-like protein 4 isoform X1 [Lates calcarifer]
XLOC_020135	ZBTB20	-1.93643	4.05871e-05	0.000292168	PREDICTED: zinc finger and BTB domain-containing protein 45 [Stegastes partitus]
SMAX5B021864	Sugct	-1.93393	8.50817e-06	7.44117e-05	PREDICTED: succinate--hydroxymethylglutarate CoA-transferase [Lates calcarifer]
SMAX5B008166	Cenpw	-1.93137	0.00476028	0.0170952	PREDICTED: centromere protein W [Paralichthys olivaceus]
SMAX5B010922	Igsf9	-1.92923	0.0107609	0.033465	PREDICTED: protein turtle homolog A-like isoform X2 [Lates calcarifer]
SMAX5B003771	SAT2	-1.92835	5.23925e-07	6.25521e-06	PREDICTED: diamine acetyltransferase 2-like [Paralichthys olivaceus]
SMAX5B001835	hnf4a	-1.92641	0.000256905	0.00144842	PREDICTED: hepatocyte nuclear factor 4-gamma-like [Paralichthys olivaceus]
SMAX5B018452	Myo1b	-1.92518	2.70289e-06	2.72894e-05	PREDICTED: unconventional myosin-Ib isoform X6 [Lates calcarifer]
SMAX5B014629	Slc6a8	-1.9239	0.00012795	0.000789703	PREDICTED: sodium- and chloride-dependent creatine transporter 1-like [Maylandia zebra]
SMAX5B017098	Usp6nl	-1.92359	0.00660788	0.022413	PREDICTED: USP6 N-terminal-like protein isoform X2 [Stegastes partitus]
SMAX5B014329	Prss1	-1.92312	8.50588e-06	7.44117e-05	PREDICTED: LOW QUALITY PROTEIN: anionic trypsin-1-like [Lates calcarifer]
SMAX5B002439	abcb6	-1.92228	5.50614e-05	0.000380828	PREDICTED: ATP-binding cassette sub-family B member 6, mitochondrial [Paralichthys olivaceus]
SMAX5B014210	TGM2	-1.92025	0.00168591	0.00712297	PREDICTED: protein-glutamine gamma-glutamyltransferase 2-like [Stegastes partitus]
SMAX5B014335	Bhlhe40	-1.91721	8.04946e-06	7.08914e-05	PREDICTED: class E basic helix-loop-helix protein 40-like [Lates calcarifer]
SMAX5B000903	GYG2	-1.9158	0.000120096	0.000748819	PREDICTED: glycogenin-2 [Stegastes partitus]
SMAX5B016350	V-TCR	-1.9146	0.000864892	0.00405854	T-cell receptor beta, partial [Hippoglossus hippoglossus]
SMAX5B013779	ppapdc3	-1.91372	0.00218967	0.00886407	PREDICTED: inactive phospholipid phosphatase 7 [Larimichthys crocea]
SMAX5B011492	MXD4	-1.91112	0.00565357	0.0197411	PREDICTED: max dimerization protein 4 [Poecilia reticulata]
SMAX5B006248	RGS13	-1.90689	0.0162924	0.0467411	PREDICTED: regulator of G-protein signaling 13-like [Lates calcarifer]
SMAX5B001714	VIL1	-1.90689	0.00817612	0.0267662	Villin-1 [Larimichthys crocea]
SMAX5B000436	CNKSR1	-1.90481	9.70113e-05	0.000622013	PREDICTED: connector enhancer of kinase suppressor of ras 1 isoform X2 [Lates calcarifer]
SMAX5B004081	cptp	-1.90383	0.00113944	0.00509862	PREDICTED: ceramide-1-phosphate transfer protein-like isoform X1 [Paralichthys olivaceus]
SMAX5B007081	PHKA1	-1.90221	6.64198e-05	0.000447137	PREDICTED: phosphorylase b kinase regulatory subunit alpha, skeletal muscle isoform isoform X4 [Lates calcarifer]
SMAX5B021367	CCDC88A	-1.90182	0.00518143	0.0183134	PREDICTED: LOW QUALITY PROTEIN: girdin [Lates calcarifer]
SMAX5B017442	SFXN2	-1.89868	6.95596e-07	8.04904e-06	PREDICTED: sideroflexin-2 [Lates calcarifer]
SMAX5B021744	sepp1b	-1.8978	7.09963e-06	6.322e-05	PREDICTED: selenoprotein Pb-like [Lates calcarifer]
SMAX5B006732	hnmt-a	-1.89734	2.57459e-05	0.000197062	PREDICTED: histamine N-methyltransferase A-like isoform X2 [Lates calcarifer]
SMAX5B001829	Lnx2	-1.89407	5.94052e-06	5.39875e-05	PREDICTED: ligand of Numb protein X 2 [Stegastes partitus]
SMAX5B008579	wdr92	-1.89266	2.18682e-07	2.88818e-06	PREDICTED: WD repeat-containing protein 92 [Lates calcarifer]
SMAX5B011462	Nap1	-1.88958	0.00228536	0.00919245	PREDICTED: sperm-associated antigen 5 [Larimichthys crocea]
SMAX5B010645	Acss3	-1.88954	0.00108498	0.00490113	PREDICTED: acyl-CoA synthetase short-chain family member 3, mitochondrial [Stegastes partitus]
SMAX5B014201	fam83d	-1.88781	0.00244064	0.00971963	PREDICTED: protein FAM83D [Lates calcarifer]
SMAX5B013814	HNRNPK	-1.88707	1.70641e-07	2.31426e-06	PREDICTED: heterogeneous nuclear ribonucleoprotein K-like isoform X1 [Paralichthys olivaceus]
SMAX5B016691	Stat5b	-1.88528	1.02126e-06	1.13062e-05	PREDICTED: signal transducer and activator of transcription 5B-like [Lates calcarifer]
SMAX5B001592	pola1	-1.88164	0.00195795	0.00807226	PREDICTED: LOW QUALITY PROTEIN: DNA polymerase alpha catalytic subunit [Lates calcarifer]
XLOC_022103	C1QC	-1.8803	0.000159493	0.000954686	PREDICTED: complement C1q subcomponent subunit C-like [Haplochromis burtoni]
SMAX5B002023	PCGF2	-1.86679	6.10741e-05	0.000415266	PREDICTED: polycomb group RING finger protein 2 [Lates calcarifer]
SMAX5B022677	Lepr	-1.8666	5.78621e-06	5.27208e-05	leptin receptor [Scophthalmus maximus]
SMAX5B001775	Phldb2	-1.86595	5.04386e-07	6.04646e-06	PREDICTED: pleckstrin homology-like domain family B member 1 isoform X2 [Paralichthys olivaceus]
SMAX5B018494	GRB14	-1.8625	0.0156212	0.0452269	PREDICTED: growth factor receptor-bound protein 14 isoform X5 [Paralichthys olivaceus]
SMAX5B008803	asrgl1	-1.8606	0.00362195	0.0135789	PREDICTED: isoaspartyl peptidase/L-asparaginase [Paralichthys olivaceus]
SMAX5B001670	RMDN1	-1.85903	3.3905e-07	4.26117e-06	PREDICTED: regulator of microtubule dynamics protein 1 [Paralichthys olivaceus]
SMAX5B001799	GORASP2	-1.85798	0.0019587	0.00807346	PREDICTED: Golgi reassembly-stacking protein 2-like [Lates calcarifer]
SMAX5B016477	HIP1R	-1.85674	7.17773e-06	6.38833e-05	PREDICTED: huntingtin-interacting protein 1-related protein [Larimichthys crocea]
SMAX5B013183	SLC6A2	-1.85638	2.20155e-05	0.000171709	PREDICTED: sodium-dependent noradrenaline transporter [Paralichthys olivaceus]
SMAX5B014573	Pik3cd	-1.85446	0.00141954	0.00616787	PREDICTED: phosphatidylinositol 4,5-bisphosphate 3-kinase catalytic subunit delta isoform [Lates calcarifer]
SMAX5B010996	Arrdc3	-1.85434	0.000819162	0.00387276	PREDICTED: arrestin domain-containing protein 3 isoform X1 [Stegastes partitus]
SMAX5B022331	EFCAB7	-1.848	0.0155029	0.0450024	PREDICTED: EF-hand calcium-binding domain-containing protein 7 [Lates calcarifer]
SMAX5B017811	SLC25A22	-1.848	0.0109098	0.033833	PREDICTED: mitochondrial glutamate carrier 1-like isoform X1 [Lates calcarifer]
SMAX5B008870	gnb2l1	-1.84669	0.00863531	0.0279476	receptor for activated protein kinase C, partial [Scophthalmus maximus]
XLOC_019707	AKR1B10	-1.84581	1.63917e-05	0.000132712	PREDICTED: aldose reductase-like [Paralichthys olivaceus]
SMAX5B016551	slc25a48	-1.84576	0.000631408	0.00310396	PREDICTED: solute carrier family 25 member 48-like [Lates calcarifer]
SMAX5B004403	DERA	-1.84518	1.15721e-05	9.7444e-05	PREDICTED: deoxyribose-phosphate aldolase [Paralichthys olivaceus]
SMAX5B020023	MAD2L1	-1.84369	0.00854915	0.0277349	PREDICTED: mitotic spindle assembly checkpoint protein MAD2A-like [Lates calcarifer]
XLOC_006524	ZFP2	-1.84327	0.00309836	0.0118936	PREDICTED: zinc finger protein 501-like [Lates calcarifer]
SMAX5B008566	RMI2	-1.84311	0.0107227	0.0333819	PREDICTED: recQ-mediated genome instability protein 2 [Paralichthys olivaceus]
SMAX5B012287	DENND6B	-1.84041	2.72209e-07	3.51364e-06	PREDICTED: protein DENND6B [Stegastes partitus]
SMAX5B001166	CD209	-1.84017	2.96831e-05	0.000222661	PREDICTED: CD209 antigen-like protein E [Lates calcarifer]
SMAX5B014602	RERE	-1.84008	1.98936e-05	0.000157525	PREDICTED: arginine-glutamic acid dipeptide repeats protein isoform X3 [Lates calcarifer]
SMAX5B006982	Kynu	-1.83603	4.79334e-05	0.000337618	PREDICTED: kynureninase [Lates calcarifer]
SMAX5B009877	Ell3	-1.83516	5.13211e-07	6.13975e-06	PREDICTED: RNA polymerase II elongation factor ELL-like [Lates calcarifer]
SMAX5B013057	FAM83C	-1.83348	0.000500171	0.00256149	PREDICTED: protein FAM83C [Paralichthys olivaceus]
SMAX5B014390	METTL7A	-1.83136	2.45291e-06	2.50077e-05	PREDICTED: methyltransferase-like protein 7A [Paralichthys olivaceus]
XLOC_023466	rpa1	-1.82767	0.000199132	0.00116048	PREDICTED: replication protein A 70 kDa DNA-binding subunit-like isoform X2 [Pundamilia nyererei]
SMAX5B014258	Lima1	-1.8276	0.000752567	0.0036111	PREDICTED: LIM domain and actin-binding protein 1-like [Paralichthys olivaceus]
SMAX5B006510	DTNA	-1.82742	0.00800854	0.0263048	PREDICTED: dystrobrevin alpha [Larimichthys crocea]
SMAX5B015577	psmb6l-b	-1.82241	1.27354e-05	0.000106026	PREDICTED: proteasome subunit beta type-6-B like protein [Larimichthys crocea]
SMAX5B006331	USP43	-1.82123	4.48385e-07	5.44163e-06	PREDICTED: ubiquitin carboxyl-terminal hydrolase 43-like isoform X1 [Lates calcarifer]
SMAX5B000562	TRMT61B	-1.82081	0.0119793	0.0365652	PREDICTED: tRNA (adenine(58)-N(1))-methyltransferase, mitochondrial isoform X2 [Lates calcarifer]
SMAX5B001764	urad	-1.81692	7.41351e-05	0.000491749	2-oxo-4-hydroxy-4-carboxy-5-ureidoimidazoline decarboxylase [Dicentrarchus labrax]
SMAX5B020994	FAM195A	-1.81618	0.0164353	0.0470897	PREDICTED: MAPK regulated corepressor interacting protein 2-like isoform X1 [Paralichthys olivaceus]
SMAX5B022395	PGM1	-1.81225	8.23531e-06	7.24199e-05	PREDICTED: phosphoglucomutase-1 [Lates calcarifer]
SMAX5B017471	Afap1l2	-1.80975	0.000137142	0.000838521	PREDICTED: actin filament-associated protein 1-like 2 isoform X1 [Lates calcarifer]
SMAX5B015514	Ctnnal1	-1.80877	1.29213e-05	0.00010727	PREDICTED: alpha-catulin isoform X2 [Lates calcarifer]
SMAX5B003508	BSPRY	-1.80735	0.000222859	0.00128101	PREDICTED: B box and SPRY domain-containing protein isoform X2 [Lates calcarifer]
SMAX5B019525	Scube3	-1.80735	0.00316432	0.0121179	PREDICTED: signal peptide, CUB and EGF-like domain-containing protein 3 isoform X3 [Lates calcarifer]
SMAX5B003342	Pygm	-1.80537	5.41541e-05	0.000375677	PREDICTED: glycogen phosphorylase, muscle form [Larimichthys crocea]
SMAX5B021219	EFTUD1	-1.80493	0.000216476	0.00124797	PREDICTED: elongation factor-like GTPase 1 [Lates calcarifer]
SMAX5B008463	MYO1C	-1.80489	2.66834e-05	0.000203443	PREDICTED: unconventional myosin-Ic isoform X2 [Paralichthys olivaceus]
SMAX5B012365	SLC27A2	-1.80452	9.93519e-06	8.54117e-05	PREDICTED: very long-chain acyl-CoA synthetase-like [Paralichthys olivaceus]
SMAX5B005149	gli1	-1.80206	0.0116584	0.0357154	PREDICTED: LOW QUALITY PROTEIN: zinc finger protein GLI1 [Lates calcarifer]
SMAX5B009256	gpt2	-1.80145	0.000146799	0.000888951	PREDICTED: alanine aminotransferase 1-like [Paralichthys olivaceus]
XLOC_008827	Col11a1	-1.79879	6.27836e-05	0.000424926	PREDICTED: collagen alpha-1(XI) chain-like [Neolamprologus brichardi]
SMAX5B016460	AGTPBP1	-1.79874	0.000147687	0.000893411	PREDICTED: cytosolic carboxypeptidase 1 isoform X1 [Paralichthys olivaceus]
SMAX5B012753	RERG	-1.79781	0.000153245	0.00092166	PREDICTED: ras-related and estrogen-regulated growth inhibitor [Stegastes partitus]
SMAX5B010193	ACSL3	-1.78759	0.00823378	0.0268995	PREDICTED: long-chain-fatty-acid--CoA ligase 3 [Stegastes partitus]
SMAX5B005837	MIMI_R795	-1.78388	4.71729e-05	0.000333325	UPF0670 protein [Larimichthys crocea]
SMAX5B009617	PDK2	-1.78033	1.46965e-06	1.57204e-05	PREDICTED: pyruvate dehydrogenase kinase, isozyme 4 [Paralichthys olivaceus]
SMAX5B013873	Nos1ap	-1.7702	6.16265e-05	0.0004187	PREDICTED: LOW QUALITY PROTEIN: carboxyl-terminal PDZ ligand of neuronal nitric oxide synthase protein-like [Lates calcarifer]
SMAX5B021826	CHST11	-1.76178	3.24183e-05	0.000240289	PREDICTED: carbohydrate sulfotransferase 11-like [Paralichthys olivaceus]
SMAX5B020244	Antxr1	-1.76139	0.00638015	0.0217954	PREDICTED: LOW QUALITY PROTEIN: retinol-binding protein 3-like [Lates calcarifer]
SMAX5B010833	CLUH	-1.76123	8.10581e-06	7.13522e-05	PREDICTED: clustered mitochondria protein homolog [Lates calcarifer]
SMAX5B019722	NHSL1	-1.7575	1.47364e-05	0.000120582	PREDICTED: NHS-like protein 1 isoform X3 [Nothobranchius furzeri]
SMAX5B003941	gckr	-1.75555	0.000961149	0.00443248	PREDICTED: glucokinase regulatory protein isoform X1 [Lates calcarifer]
SMAX5B012430	smyd2a	-1.75489	1.78282e-05	0.000142771	PREDICTED: N-lysine methyltransferase SMYD2-A-like [Lates calcarifer]
SMAX5B016657	PTK2B	-1.75097	0.00125013	0.00552424	PREDICTED: protein-tyrosine kinase 2-beta-like isoform X2 [Paralichthys olivaceus]
SMAX5B004173	Sptbn1	-1.75006	0.00012861	0.000792715	PREDICTED: spectrin beta chain, non-erythrocytic 1-like isoform X4 [Lates calcarifer]
SMAX5B010176	Rnf7	-1.74847	4.99482e-07	5.99582e-06	PREDICTED: RING-box protein 2 [Paralichthys olivaceus]
SMAX5B008638	Aprt	-1.74721	5.99412e-05	0.00040835	adenine phosphoribosyl transferase, partial [Scophthalmus maximus]
SMAX5B008517	PLCL2	-1.74565	0.000179804	0.00106045	PREDICTED: LOW QUALITY PROTEIN: inactive phospholipase C-like protein 2 [Lates calcarifer]
SMAX5B003992	Pgk1	-1.74311	2.48467e-05	0.000190758	PREDICTED: phosphoglycerate kinase 1 [Paralichthys olivaceus]
SMAX5B007397	mxi1	-1.73954	0.00557688	0.0195119	Max-interacting protein 1, partial [Larimichthys crocea]
SMAX5B017918	PYROXD2	-1.73913	3.7849e-07	4.68351e-06	PREDICTED: pyridine nucleotide-disulfide oxidoreductase domain-containing protein 2 [Paralichthys olivaceus]
XLOC_022104	C1qb	-1.73814	0.000452269	0.00236207	complement component 1qB like-protein [Oplegnathus fasciatus]
XLOC_013651	Tspan3	-1.73813	0.0055287	0.0193702	PREDICTED: tetraspanin-3-like isoform X1 [Lates calcarifer]
SMAX5B018189	DACH1	-1.73697	0.00636858	0.0217728	PREDICTED: dachshund homolog 1-like isoform X3 [Stegastes partitus]
SMAX5B006506	Lama3	-1.73697	0.00654202	0.0222451	PREDICTED: laminin subunit alpha-3-like [Paralichthys olivaceus]
SMAX5B008583	SORBS1	-1.73674	5.00818e-05	0.000350652	PREDICTED: sorbin and SH3 domain-containing protein 1 isoform X4 [Takifugu rubripes]
SMAX5B011847	Ncam1	-1.73402	0.00651141	0.0221538	PREDICTED: neural cell adhesion molecule 1-like isoform X2 [Lates calcarifer]
SMAX5B012552	mthfsd	-1.72922	9.94219e-06	8.54302e-05	PREDICTED: methenyltetrahydrofolate synthase domain-containing protein isoform X2 [Lates calcarifer]
SMAX5B018950	tdo2b	-1.72519	0.00188487	0.0078227	PREDICTED: tryptophan 2,3-dioxygenase [Lates calcarifer]
SMAX5B009203	MDH1	-1.72246	1.43005e-05	0.000117342	PREDICTED: malate dehydrogenase, cytoplasmic-like isoform X1 [Lates calcarifer]
SMAX5B009425	trpt1	-1.7211	0.0157799	0.0455894	PREDICTED: tRNA 2'-phosphotransferase 1 isoform X2 [Lates calcarifer]
XLOC_012166	col21a1	-1.72065	5.76969e-05	0.000395655	PREDICTED: collagen alpha-1(XXI) chain-like isoform X1 [Paralichthys olivaceus]
SMAX5B019059	PLS3	-1.71979	0.00012532	0.000776182	PREDICTED: plastin-3-like [Paralichthys olivaceus]
SMAX5B001903	FCRL5	-1.71902	0.00827057	0.0269848	Fc receptor-like protein 5 [Larimichthys crocea]
SMAX5B007384	NTN1	-1.7181	3.1717e-06	3.13583e-05	PREDICTED: netrin-1 [Paralichthys olivaceus]
SMAX5B000259	ZNF292	-1.71312	0.000254754	0.0014385	PREDICTED: zinc finger protein 292-like [Lates calcarifer]
SMAX5B016829	SIPA1L2	-1.71303	2.23309e-05	0.000173633	PREDICTED: signal-induced proliferation-associated 1-like protein 2 isoform X3 [Lates calcarifer]
XLOC_003679	colec10	-1.71093	2.5559e-05	0.000195716	PREDICTED: collectin-10 [Paralichthys olivaceus]
SMAX5B008972	EZR	-1.71064	5.7158e-05	0.000392875	PREDICTED: ezrin-like [Lates calcarifer]
SMAX5B017226	mgat4b	-1.7099	0.00258163	0.0102006	PREDICTED: alpha-1,3-mannosyl-glycoprotein 4-beta-N-acetylglucosaminyltransferase B [Lates calcarifer]
XLOC_003737	Cbx3	-1.70828	1.31584e-05	0.00010883	PREDICTED: chromobox protein homolog 3-like [Lates calcarifer]
SMAX5B005644	NAV2	-1.70645	0.000184457	0.00108427	PREDICTED: neuron navigator 2 isoform X3 [Lates calcarifer]
SMAX5B012136	ATP8B2	-1.70402	0.00475068	0.0170743	PREDICTED: phospholipid-transporting ATPase ID-like isoform X2 [Lates calcarifer]
SMAX5B005218	Kif5a	-1.70357	0.000512056	0.00261251	PREDICTED: kinesin heavy chain isoform X1 [Paralichthys olivaceus]
SMAX5B020037	nagA	-1.70092	0.000171573	0.00101883	PREDICTED: N-acetylglucosamine-6-phosphate deacetylase [Oreochromis niloticus]
SMAX5B019877	GAB2	-1.69766	0.00012563	0.000777831	PREDICTED: GRB2-associated-binding protein 2 isoform X1 [Larimichthys crocea]
XLOC_007158	ctp	-1.69673	0.000148296	0.000896479	Dynein light chain 1, cytoplasmic [Larimichthys crocea]
SMAX5B009387	Pcdh19	-1.69563	0.00188302	0.0078181	PREDICTED: protocadherin-19 isoform X2 [Lates calcarifer]
SMAX5B018208	RPE	-1.68448	4.57588e-06	4.28425e-05	PREDICTED: ribulose-phosphate 3-epimerase [Maylandia zebra]
SMAX5B017409	UROS	-1.68267	3.70627e-06	3.57235e-05	PREDICTED: uroporphyrinogen-III synthase isoform X2 [Lates calcarifer]
SMAX5B020990	ttyh2l	-1.68038	0.00639626	0.0218347	PREDICTED: protein tweety homolog 2-like [Paralichthys olivaceus]
SMAX5B014061	Ogfrl1	-1.67651	2.37196e-05	0.000183196	PREDICTED: LOW QUALITY PROTEIN: opioid growth factor receptor-like [Lates calcarifer]
SMAX5B007298	HN1	-1.67579	2.33604e-05	0.000180603	PREDICTED: cell adhesion molecule 2-like isoform X1 [Lates calcarifer]
SMAX5B017484	CHST3	-1.67446	0.00201614	0.00826776	PREDICTED: LOW QUALITY PROTEIN: carbohydrate sulfotransferase 3 [Lates calcarifer]
SMAX5B001947	Flt3	-1.67431	0.000255724	0.00144268	PREDICTED: receptor-type tyrosine-protein kinase FLT3 [Paralichthys olivaceus]
SMAX5B017317	ttyh2	-1.67291	5.43077e-05	0.000376508	PREDICTED: protein tweety homolog 2 isoform X2 [Poecilia latipinna]
SMAX5B020869	SAMD9L	-1.67243	5.11781e-05	0.000356631	PREDICTED: sterile alpha motif domain-containing protein 9-like [Lates calcarifer]
SMAX5B019180	afap1l1	-1.67103	0.000425174	0.00223577	PREDICTED: actin filament-associated protein 1-like 1 isoform X1 [Paralichthys olivaceus]
SMAX5B018209	TBC1D4	-1.67069	0.015714	0.0454432	PREDICTED: LOW QUALITY PROTEIN: TBC1 domain family member 4 [Lates calcarifer]
SMAX5B019952	AXL	-1.67017	0.000159365	0.000954243	PREDICTED: tyrosine-protein kinase receptor UFO [Larimichthys crocea]
SMAX5B006781	Ablim3	-1.66977	4.99624e-06	4.6263e-05	PREDICTED: actin-binding LIM protein 3-like isoform X1 [Lates calcarifer]
XLOC_007826	FAM173A	-1.6695	0.00501487	0.0178341	PREDICTED: protein FAM173A-like [Lates calcarifer]
SMAX5B003758	DHRS4	-1.66919	3.83865e-05	0.000278712	PREDICTED: dehydrogenase/reductase SDR family member 4-like [Paralichthys olivaceus]
SMAX5B002902	ANKRD26	-1.66838	0.000568857	0.00285609	PREDICTED: ankyrin repeat domain-containing protein 26 [Stegastes partitus]
SMAX5B018352	igfbp2b	-1.66832	4.96458e-05	0.000348151	insulin-like growth factor binding protein 2 [Scophthalmus maximus]
SMAX5B022743	gpr126	-1.66753	5.51553e-05	0.000381187	PREDICTED: adhesion G-protein coupled receptor G5-like isoform X1 [Paralichthys olivaceus]
SMAX5B022033	GEMIN8	-1.66572	0.000441413	0.00231153	PREDICTED: gem-associated protein 8 [Lates calcarifer]
SMAX5B020423	KCTD5	-1.66338	0.000309812	0.00169738	PREDICTED: BTB/POZ domain-containing protein KCTD5-like isoform X2 [Xiphophorus maculatus]
SMAX5B017596	OSBPL1A	-1.65789	0.000213013	0.00123203	PREDICTED: oxysterol-binding protein-related protein 1-like isoform X2 [Paralichthys olivaceus]
SMAX5B007705	Tmpo	-1.65635	0.000468613	0.00242804	PREDICTED: thymopoietin isoform X3 [Paralichthys olivaceus]
SMAX5B019977	NEK3	-1.65535	0.00971464	0.0308583	PREDICTED: serine/threonine-protein kinase Nek3 isoform X2 [Lates calcarifer]
SMAX5B022508	SOAT1	-1.65535	0.00203442	0.00833499	PREDICTED: sterol O-acyltransferase 1 [Lates calcarifer]
SMAX5B019574	RSPH3	-1.65482	0.00586506	0.0203333	PREDICTED: radial spoke head protein 3 homolog [Lates calcarifer]
SMAX5B021114	AADAT	-1.65417	0.00725329	0.0242481	PREDICTED: kynurenine/alpha-aminoadipate aminotransferase, mitochondrial isoform X3 [Oreochromis niloticus]
SMAX5B012438	MCEE	-1.65256	0.00120893	0.0053718	PREDICTED: methylmalonyl-CoA epimerase, mitochondrial [Larimichthys crocea]
SMAX5B005918	slc6a9	-1.64942	1.73735e-05	0.000139446	PREDICTED: sodium- and chloride-dependent glycine transporter 1 isoform X1 [Kryptolebias marmoratus]
SMAX5B008333	FKBP6	-1.6478	0.0016666	0.0070505	PREDICTED: inactive peptidyl-prolyl cis-trans isomerase FKBP6 [Paralichthys olivaceus]
SMAX5B016578	MVK	-1.63886	0.0117735	0.0360182	PREDICTED: mevalonate kinase [Paralichthys olivaceus]
SMAX5B007768	Rassf8	-1.6384	0.010914	0.0338402	PREDICTED: ras association domain-containing protein 8-like [Stegastes partitus]
SMAX5B009197	UGP2	-1.6382	0.000124064	0.000769211	PREDICTED: UTP--glucose-1-phosphate uridylyltransferase-like isoform X1 [Lates calcarifer]
SMAX5B016695	NAGLU	-1.63635	4.38304e-06	4.1168e-05	PREDICTED: alpha-N-acetylglucosaminidase [Lates calcarifer]
SMAX5B000907	Adarb1	-1.63577	0.00203019	0.00831957	PREDICTED: double-stranded RNA-specific editase 1 [Larimichthys crocea]
SMAX5B022435	rxrgb	-1.63429	6.58518e-05	0.000443651	PREDICTED: LOW QUALITY PROTEIN: retinoic acid receptor RXR-gamma-B-like [Lates calcarifer]
SMAX5B000092	thbs1	-1.63024	0.000187405	0.0010983	PREDICTED: thrombospondin-1-like [Paralichthys olivaceus]
SMAX5B016147	Rfc5	-1.62678	0.00410581	0.0150852	PREDICTED: replication factor C subunit 5 [Lates calcarifer]
SMAX5B000700	SLC6A4	-1.62648	0.000176668	0.00104405	PREDICTED: sodium-dependent serotonin transporter [Paralichthys olivaceus]
SMAX5B013092	wtip	-1.62437	0.000275371	0.00153634	PREDICTED: LOW QUALITY PROTEIN: Wilms tumor protein 1-interacting protein [Lates calcarifer]
SMAX5B001319	cahz	-1.62293	0.00789763	0.0259841	PREDICTED: carbonic anhydrase-like [Lates calcarifer]
SMAX5B010818	SETBP1	-1.61234	0.000650077	0.00318068	PREDICTED: SET-binding protein [Paralichthys olivaceus]
SMAX5B006025	Pik3r2	-1.60702	9.27618e-05	0.000598899	PREDICTED: phosphatidylinositol 3-kinase regulatory subunit beta [Lates calcarifer]
XLOC_016247	Bcl6b	-1.6052	0.00774384	0.0255739	PREDICTED: B-cell CLL/lymphoma 6 member B protein-like [Paralichthys olivaceus]
SMAX5B022603	PRKACB	-1.5994	0.00152467	0.00654891	PREDICTED: cAMP-dependent protein kinase catalytic subunit beta isoform X1 [Lates calcarifer]
SMAX5B021311	SEMA4A	-1.59773	0.000623102	0.0030691	PREDICTED: semaphorin-4A-like isoform X1 [Lates calcarifer]
SMAX5B022034	Tmsb4x	-1.59762	3.89052e-05	0.000281668	thymosin beta 4 [Scophthalmus maximus]
SMAX5B002257	Tspo	-1.59247	0.00029311	0.00161641	PREDICTED: translocator protein [Paralichthys olivaceus]
SMAX5B005070	gpd1l	-1.58896	2.92461e-05	0.00021985	PREDICTED: glycerol-3-phosphate dehydrogenase [NAD(+)], cytoplasmic-like [Lates calcarifer]
SMAX5B012149	RPA2	-1.5868	0.00239592	0.00957827	PREDICTED: replication protein A 32 kDa subunit isoform X2 [Larimichthys crocea]
SMAX5B015344	acu-9	-1.58509	0.000230802	0.00132064	PREDICTED: malate synthase, glyoxysomal-like [Paralichthys olivaceus]
SMAX5B001748	GYG1	-1.58496	0.00479248	0.0171968	PREDICTED: glycogenin-1 isoform X1 [Lates calcarifer]
SMAX5B015986	Grap2	-1.58256	0.00370281	0.0138291	PREDICTED: growth factor receptor-bound protein 2-like [Lates calcarifer]
XLOC_019710	PLCG2	-1.58243	3.72816e-05	0.000271583	PREDICTED: 1-phosphatidylinositol 4,5-bisphosphate phosphodiesterase gamma-2 [Lates calcarifer]
SMAX5B010880	SRL	-1.5823	0.000610974	0.00302795	PREDICTED: uncharacterized protein LOC108878697 [Lates calcarifer]
SMAX5B006705	Mmd2	-1.57425	0.00192009	0.00794213	PREDICTED: monocyte to macrophage differentiation factor 2 [Lates calcarifer]
SMAX5B015690	fam206a	-1.57355	9.82688e-05	0.000629391	PREDICTED: protein FAM206A-like [Neolamprologus brichardi]
SMAX5B021915	PLD1	-1.57156	3.70685e-05	0.000270397	PREDICTED: phospholipase D1 [Lates calcarifer]
SMAX5B014474	dnajc22	-1.57142	0.000199622	0.00116296	PREDICTED: dnaJ homolog subfamily C member 22 [Lates calcarifer]
SMAX5B003700	Coro1c	-1.57046	0.00816315	0.0267381	Coronin-1C [Larimichthys crocea]
SMAX5B015622	fam92a1	-1.56686	0.00221907	0.00896667	PREDICTED: protein FAM92A1-like isoform X1 [Cynoglossus semilaevis]
SMAX5B012049	PITPNC1	-1.5654	0.0107161	0.0333681	PREDICTED: cytoplasmic phosphatidylinositol transfer protein 1-like [Paralichthys olivaceus]
SMAX5B005859	thra	-1.56418	0.00311304	0.0119396	PREDICTED: thyroid hormone receptor alpha isoform X1 [Stegastes partitus]
SMAX5B014451	ube2t	-1.56022	0.0161191	0.0463492	PREDICTED: ubiquitin-conjugating enzyme E2 T [Lates calcarifer]
SMAX5B007910	ALN	-1.55887	0.000292515	0.00161363	PREDICTED: LOW QUALITY PROTEIN: allantoinase, mitochondrial-like [Lates calcarifer]
SMAX5B019142	Synpo	-1.55639	0.000594509	0.00295797	PREDICTED: LOW QUALITY PROTEIN: synaptopodin [Lates calcarifer]
SMAX5B002325	CISH	-1.55163	7.0334e-05	0.000469991	PREDICTED: cytokine-inducible SH2-containing protein-like [Paralichthys olivaceus]
SMAX5B014259	ITPR1	-1.5502	0.014583	0.0427682	PREDICTED: inositol 1,4,5-trisphosphate receptor type 1-like isoform X9 [Lates calcarifer]
SMAX5B002544	VEZF1	-1.54941	0.00507492	0.0180163	PREDICTED: vascular endothelial zinc finger 1 isoform X1 [Lates calcarifer]
SMAX5B000075	tbc1d32	-1.54189	0.017343	0.0492986	PREDICTED: LOW QUALITY PROTEIN: protein broad-minded-like [Lates calcarifer]
SMAX5B002969	uap1l1	-1.54027	7.0171e-05	0.000469171	PREDICTED: UDP-N-acetylhexosamine pyrophosphorylase-like protein 1 [Paralichthys olivaceus]
SMAX5B003857	CTTNBP2	-1.53766	0.00946256	0.0301875	PREDICTED: cortactin-binding protein 2 [Paralichthys olivaceus]
SMAX5B020587	Pnpo	-1.53719	0.000259637	0.00146148	PREDICTED: pyridoxine-5'-phosphate oxidase [Lates calcarifer]
SMAX5B007079	Dak	-1.53252	7.32521e-05	0.000487188	PREDICTED: triokinase/FMN cyclase [Paralichthys olivaceus]
SMAX5B008050	mcm2	-1.53218	0.00354423	0.0133242	PREDICTED: DNA replication licensing factor MCM2 [Paralichthys olivaceus]
SMAX5B014912	Agap1	-1.53201	0.0100915	0.0318363	PREDICTED: arf-GAP with GTPase, ANK repeat and PH domain-containing protein 2 isoform X4 [Larimichthys crocea]
SMAX5B005415	TTLL12	-1.52671	0.000207368	0.0012049	PREDICTED: tubulin--tyrosine ligase-like protein 12 [Paralichthys olivaceus]
SMAX5B022350	Mutyh	-1.52632	0.00318766	0.012194	PREDICTED: adenine DNA glycosylase [Larimichthys crocea]
SMAX5B011511	prkcbb	-1.52578	0.0050772	0.0180207	PREDICTED: protein kinase C beta type isoform X1 [Paralichthys olivaceus]
SMAX5B019483	BTN1A1	-1.5208	0.00110799	0.00498848	PREDICTED: butyrophilin subfamily 1 member A1-like [Paralichthys olivaceus]
SMAX5B001385	Abat	-1.51989	0.000817813	0.00386845	PREDICTED: 4-aminobutyrate aminotransferase, mitochondrial [Lates calcarifer]
SMAX5B003578	nt5c2	-1.51982	0.00639025	0.0218257	PREDICTED: cytosolic purine 5'-nucleotidase-like isoform X2 [Paralichthys olivaceus]
SMAX5B012036	C1ra	-1.51843	0.000298856	0.00164455	complement component 1r [Oplegnathus fasciatus]
SMAX5B002973	SPIN1	-1.5174	0.00043468	0.00227762	PREDICTED: spindlin-1-like [Paralichthys olivaceus]
SMAX5B007101	DACH2	-1.51658	0.00207812	0.00847861	PREDICTED: dachshund homolog 2-like [Kryptolebias marmoratus]
SMAX5B007727	GSAP	-1.51383	0.0124369	0.0375806	PREDICTED: gamma-secretase-activating protein isoform X2 [Lates calcarifer]
SMAX5B015755	Tap2	-1.51141	0.000347473	0.00187521	PREDICTED: antigen peptide transporter 2-like [Paralichthys olivaceus]
SMAX5B010580	Fcgr1	-1.50901	0.00426944	0.0155796	PREDICTED: obscurin-like [Lates calcarifer]
SMAX5B002464	AHNAK	-1.50474	0.00116578	0.00519832	PREDICTED: LOW QUALITY PROTEIN: neuroblast differentiation-associated protein AHNAK [Lates calcarifer]
SMAX5B005961	parl	-1.5025	0.00432135	0.015743	PREDICTED: presenilins-associated rhomboid-like protein, mitochondrial isoform X1 [Paralichthys olivaceus]
SMAX5B018904	Bola2	-1.49995	0.000119084	0.000743687	PREDICTED: bolA-like protein 2 isoform X1 [Lates calcarifer]
SMAX5B011338	ANXA5	-1.49885	0.00208782	0.00851033	PREDICTED: annexin A10 [Paralichthys olivaceus]
SMAX5B007396	ncapg	-1.49778	0.00679437	0.0229749	PREDICTED: condensin complex subunit 3 [Lates calcarifer]
SMAX5B010533	SPTBN5	-1.4975	0.00050685	0.00259043	PREDICTED: LOW QUALITY PROTEIN: spectrin beta chain, non-erythrocytic 5-like [Lates calcarifer]
SMAX5B021069	Pmp22	-1.49747	0.000265098	0.00148748	PREDICTED: peripheral myelin protein 22-like [Notothenia coriiceps]
SMAX5B018668	Srpx	-1.49732	0.00100363	0.00459454	PREDICTED: sushi repeat-containing protein SRPX [Larimichthys crocea]
SMAX5B020070	grid2ip	-1.4951	0.000877281	0.00410358	PREDICTED: delphilin-like [Paralichthys olivaceus]
SMAX5B006149	RORB	-1.49181	3.19805e-05	0.000237674	PREDICTED: nuclear receptor ROR-beta-like [Lates calcarifer]
SMAX5B014341	UBE2R2	-1.48953	5.45097e-05	0.00037776	PREDICTED: ubiquitin-conjugating enzyme E2 R2 [Paralichthys olivaceus]
SMAX5B001480	irs1-b	-1.48742	9.38093e-06	8.11605e-05	PREDICTED: insulin receptor substrate 1-B-like isoform X2 [Paralichthys olivaceus]
SMAX5B005375	sh3pxd2a	-1.48727	0.00367204	0.0137345	PREDICTED: SH3 and PX domain-containing protein 2A isoform X3 [Lates calcarifer]
SMAX5B007116	Acap2	-1.48705	0.0156912	0.0454064	PREDICTED: arf-GAP with coiled-coil, ANK repeat and PH domain-containing protein 3-like isoform X1 [Stegastes partitus]
SMAX5B015931	Pabpc1	-1.48553	0.00238598	0.00954066	PREDICTED: LOW QUALITY PROTEIN: polyadenylate-binding protein 1-like [Lates calcarifer]
SMAX5B015939	ASTE1	-1.4807	1.26553e-05	0.000105409	PREDICTED: protein asteroid homolog 1 [Larimichthys crocea]
SMAX5B002035	apbb1ip	-1.48043	0.00130017	0.00571815	Amyloid beta A4 precursor protein-binding family B member 1-interacting protein [Larimichthys crocea]
SMAX5B011476	TET2	-1.47917	0.000549898	0.00277273	PREDICTED: methylcytosine dioxygenase TET2 isoform X2 [Lates calcarifer]
SMAX5B022544	oaz1	-1.47294	0.000306041	0.00167933	Ornithine decarboxylase antizyme 1 [Larimichthys crocea]
SMAX5B000494	Snx14	-1.47282	0.000713632	0.00345147	PREDICTED: sorting nexin-14 isoform X5 [Stegastes partitus]
XLOC_003485	DBI	-1.47137	0.000755522	0.0036233	PREDICTED: acyl-CoA-binding protein homolog isoform X2 [Lates calcarifer]
SMAX5B007645	Hhipl1	-1.47107	0.000409662	0.00216906	PREDICTED: HHIP-like protein 1 [Paralichthys olivaceus]
SMAX5B006464	Card11	-1.47032	0.0115528	0.0354844	PREDICTED: caspase recruitment domain-containing protein 11 [Lates calcarifer]
SMAX5B006770	Stard13	-1.46949	0.0140596	0.0415714	PREDICTED: stAR-related lipid transfer protein 13-like isoform X2 [Lates calcarifer]
SMAX5B015900	FAM8A1	-1.46575	0.00642805	0.0219209	PREDICTED: protein FAM8A1 [Larimichthys crocea]
SMAX5B004758	ESD	-1.4623	8.41954e-05	0.000550026	PREDICTED: S-formylglutathione hydrolase [Cyprinodon variegatus]
SMAX5B005935	SHMT1	-1.45783	0.000325286	0.00177007	PREDICTED: serine hydroxymethyltransferase, cytosolic isoform X2 [Paralichthys olivaceus]
SMAX5B000795	FAM129A	-1.45721	0.00580357	0.0201652	PREDICTED: protein Niban-like [Paralichthys olivaceus]
SMAX5B005030	ZFPM2	-1.45649	0.000687987	0.00334669	PREDICTED: zinc finger protein ZFPM2 isoform X1 [Lates calcarifer]
SMAX5B022429	PTPRS	-1.45606	0.0120387	0.0366641	PREDICTED: receptor-type tyrosine-protein phosphatase S-like isoform X3 [Paralichthys olivaceus]
XLOC_000412	colec12	-1.45438	0.00507318	0.0180137	PREDICTED: collectin-12-like [Paralichthys olivaceus]
SMAX5B006412	CXorf38	-1.45418	0.00378462	0.0140959	PREDICTED: uncharacterized protein CXorf38-like [Lates calcarifer]
SMAX5B011834	HLF	-1.45063	0.00142499	0.00618698	PREDICTED: hepatic leukemia factor-like [Paralichthys olivaceus]
SMAX5B018552	znf148	-1.44938	0.000533675	0.00270406	Zinc finger protein 148 [Larimichthys crocea]
SMAX5B017802	Cyp2f2	-1.44631	0.00058632	0.00292217	PREDICTED: LOW QUALITY PROTEIN: cytochrome P450 2D15-like [Lates calcarifer]
SMAX5B008391	SLC43A2	-1.44392	0.00937385	0.0299644	PREDICTED: large neutral amino acids transporter small subunit 4-like isoform X2 [Paralichthys olivaceus]
XLOC_021073	Cg25C	-1.44382	0.00233766	0.00938573	PREDICTED: collagen alpha-4(IV) chain-like, partial [Paralichthys olivaceus]
SMAX5B007278	Slc25a10	-1.44053	0.00334093	0.0126924	PREDICTED: mitochondrial dicarboxylate carrier [Nothobranchius furzeri]
SMAX5B003034	fgfr1a	-1.43987	0.00154942	0.00663908	PREDICTED: LOW QUALITY PROTEIN: fibroblast growth factor receptor 1-A-like [Lates calcarifer]
SMAX5B009748	Arsa	-1.43953	4.72326e-05	0.000333613	PREDICTED: arylsulfatase A [Lates calcarifer]
SMAX5B006180	Plbd1	-1.43892	0.00162474	0.00691485	PREDICTED: phospholipase B-like 1 [Stegastes partitus]
SMAX5B010307	Pgm5	-1.43644	0.00705726	0.023696	PREDICTED: phosphoglucomutase-like protein 5 [Lates calcarifer]
SMAX5B010455	PDXP	-1.43501	0.000149601	0.000902824	PREDICTED: pyridoxal phosphate phosphatase [Lates calcarifer]
SMAX5B021523	Sc5d	-1.43493	0.00239803	0.00958452	PREDICTED: lathosterol oxidase [Lates calcarifer]
SMAX5B014076	vdrb	-1.43381	0.00124557	0.00550821	PREDICTED: vitamin D3 receptor B-like [Paralichthys olivaceus]
SMAX5B010668	HMGB2	-1.43284	4.15215e-05	0.000298041	PREDICTED: high mobility group protein B2-like [Larimichthys crocea]
SMAX5B007339	GRHPR	-1.42975	0.00324583	0.0123817	PREDICTED: glyoxylate reductase/hydroxypyruvate reductase-like [Lates calcarifer]
SMAX5B006211	tf	-1.42855	0.00116897	0.00520992	PREDICTED: serotransferrin-like [Stegastes partitus]
SMAX5B019908	tyw1	-1.42764	0.000314293	0.00171767	PREDICTED: S-adenosyl-L-methionine-dependent tRNA 4-demethylwyosine synthase isoform X1 [Lates calcarifer]
SMAX5B004888	ddt-a	-1.42401	9.10524e-05	0.000589155	PREDICTED: D-dopachrome decarboxylase-A-like [Stegastes partitus]
SMAX5B000664	TBRG1	-1.42216	0.000590806	0.00294037	PREDICTED: LOW QUALITY PROTEIN: transforming growth factor beta regulator 1 [Lates calcarifer]
SMAX5B006429	PTH1R	-1.41935	0.00415097	0.0152197	PREDICTED: parathyroid hormone/parathyroid hormone-related peptide receptor [Paralichthys olivaceus]
SMAX5B007528	KDM4C	-1.41301	7.40256e-05	0.000491592	PREDICTED: lysine-specific demethylase 4C-like isoform X1 [Paralichthys olivaceus]
SMAX5B016713	hhex	-1.41273	0.00196886	0.00810588	PREDICTED: hematopoietically-expressed homeobox protein HHEX [Cynoglossus semilaevis]
SMAX5B002867	adhfe1	-1.4102	0.000106294	0.000673703	PREDICTED: hydroxyacid-oxoacid transhydrogenase, mitochondrial isoform X1 [Lates calcarifer]
SMAX5B001269	AGL	-1.40981	0.000325944	0.00177281	PREDICTED: LOW QUALITY PROTEIN: glycogen debranching enzyme-like [Lates calcarifer]
SMAX5B000899	ARHGAP1	-1.40773	4.3944e-05	0.000313394	PREDICTED: rho GTPase-activating protein 1-like [Lates calcarifer]
SMAX5B020787	NUGGC	-1.40504	0.00216697	0.00879033	PREDICTED: nuclear GTPase SLIP-GC-like isoform X2 [Lates calcarifer]
SMAX5B004766	mao	-1.40486	0.000481994	0.00248716	PREDICTED: amine oxidase [flavin-containing] B [Lates calcarifer]
SMAX5B000326	RPS6KA	-1.4043	0.000457159	0.00238167	PREDICTED: ribosomal protein S6 kinase 2 alpha isoform X2 [Lates calcarifer]
SMAX5B012755	Hcfc2	-1.40141	0.000914416	0.00425195	PREDICTED: host cell factor 2-like isoform X1 [Lates calcarifer]
SMAX5B016587	Rilpl1	-1.40062	0.00147791	0.00637445	PREDICTED: RILP-like protein 1 [Paralichthys olivaceus]
SMAX5B018587	METTL5	-1.40043	0.000465601	0.00241669	PREDICTED: methyltransferase-like protein 5 isoform X2 [Lates calcarifer]
SMAX5B016841	DISC1	-1.39503	0.000282965	0.0015678	PREDICTED: disrupted in schizophrenia 1 protein isoform X2 [Lates calcarifer]
SMAX5B018297	MOSPD2	-1.39392	0.00151667	0.00651774	PREDICTED: LOW QUALITY PROTEIN: motile sperm domain-containing protein 2 [Lates calcarifer]
SMAX5B006966	STAT1	-1.38937	0.00203877	0.00835085	signal transducer and activator of transcription 1 variant 1 [Scophthalmus maximus]
SMAX5B011755	mecr	-1.38919	2.00946e-05	0.00015869	PREDICTED: trans-2-enoyl-CoA reductase, mitochondrial [Stegastes partitus]
SMAX5B009982	cracr2b	-1.38736	0.0104071	0.0326235	PREDICTED: EF-hand calcium-binding domain-containing protein 4A isoform X2 [Lates calcarifer]
SMAX5B014612	Plxnb3	-1.38702	0.00679673	0.0229785	PREDICTED: plexin-B3-like [Paralichthys olivaceus]
SMAX5B009330	XPNPEP2	-1.38598	0.0121722	0.0369689	PREDICTED: xaa-Pro aminopeptidase 2 [Lates calcarifer]
SMAX5B008515	fgfr2	-1.38403	0.00115816	0.00517087	PREDICTED: fibroblast growth factor receptor 2 isoform X2 [Stegastes partitus]
SMAX5B009938	Neil1	-1.38303	0.00289573	0.0112578	PREDICTED: endonuclease 8-like 1 isoform X2 [Paralichthys olivaceus]
SMAX5B012270	GIMAP8	-1.38081	0.000602526	0.00299052	PREDICTED: GTPase IMAP family member 8-like [Neolamprologus brichardi]
SMAX5B010357	FBXL17	-1.38032	0.00793526	0.0260884	PREDICTED: F-box/LRR-repeat protein 17 isoform X1 [Lates calcarifer]
SMAX5B013095	Nptn	-1.37906	0.00417559	0.0152909	PREDICTED: neuroplastin isoform X2 [Lates calcarifer]
SMAX5B013729	EPDR1	-1.37671	4.17257e-05	0.000299144	PREDICTED: mammalian ependymin-related protein 1 [Lates calcarifer]
SMAX5B009814	slc35b4	-1.37324	5.53065e-05	0.000382082	PREDICTED: UDP-xylose and UDP-N-acetylglucosamine transporter [Larimichthys crocea]
SMAX5B012360	METTL15	-1.37273	0.0143036	0.0420744	PREDICTED: probable methyltransferase-like protein 15 isoform X1 [Paralichthys olivaceus]
SMAX5B016516	SPARC	-1.37071	0.000797457	0.00378942	SPARC [Scophthalmus maximus]
SMAX5B018233	Ramp1	-1.36544	0.00198377	0.00815587	PREDICTED: receptor activity-modifying protein 1-like [Paralichthys olivaceus]
SMAX5B002679	SPEN	-1.36303	0.000391241	0.002079	PREDICTED: msx2-interacting protein [Lates calcarifer]
SMAX5B020310	gdf2	-1.36277	0.00425017	0.0155157	PREDICTED: LOW QUALITY PROTEIN: growth/differentiation factor 2-like [Lates calcarifer]
SMAX5B022673	Cth	-1.3605	0.00112789	0.0050549	PREDICTED: cystathionine gamma-lyase [Paralichthys olivaceus]
SMAX5B009202	LGALSL	-1.35876	0.00186007	0.00773554	PREDICTED: galectin-related protein-like [Stegastes partitus]
SMAX5B014628	LAMA5	-1.35693	0.00696397	0.0234273	PREDICTED: LOW QUALITY PROTEIN: laminin subunit alpha-5, partial [Lates calcarifer]
SMAX5B003532	ATP5I	-1.35313	0.000309992	0.00169784	PREDICTED: ATP synthase subunit e, mitochondrial [Paralichthys olivaceus]
SMAX5B004380	PPL	-1.3523	0.000267926	0.00150239	PREDICTED: periplakin [Paralichthys olivaceus]
SMAX5B005335	GLG1	-1.35147	0.0003552	0.00191225	PREDICTED: Golgi apparatus protein 1-like isoform X2 [Lates calcarifer]
SMAX5B002038	CPNE3	-1.35126	0.00968558	0.0307826	PREDICTED: LOW QUALITY PROTEIN: copine-3-like [Lates calcarifer]
SMAX5B007640	Clmn	-1.35053	0.000231242	0.0013223	PREDICTED: calmin [Larimichthys crocea]
SMAX5B021666	NMI	-1.3495	0.00193547	0.00799452	PREDICTED: N-myc-interactor-like [Paralichthys olivaceus]
SMAX5B010720	Capns1	-1.34928	0.000825647	0.0038982	PREDICTED: calpain small subunit 1-like [Stegastes partitus]
SMAX5B013167	COX5A	-1.34918	0.00138784	0.006048	PREDICTED: cytochrome c oxidase subunit 5A, mitochondrial [Maylandia zebra]
SMAX5B005161	RBCK1	-1.34847	0.00123019	0.00545109	PREDICTED: ranBP-type and C3HC4-type zinc finger-containing protein 1-like [Paralichthys olivaceus]
SMAX5B005420	Celsr1	-1.34845	0.00490966	0.0175496	PREDICTED: LOW QUALITY PROTEIN: cadherin EGF LAG seven-pass G-type receptor 1 [Lates calcarifer]
SMAX5B018157	lnpa	-1.34792	0.00432957	0.0157632	PREDICTED: protein lunapark isoform X1 [Lates calcarifer]
SMAX5B010009	maf	-1.34792	0.00198121	0.00814724	PREDICTED: transcription factor Maf-like [Notothenia coriiceps]
SMAX5B012080	CERS2	-1.34524	0.00122057	0.00541256	PREDICTED: ceramide synthase 2-like [Lates calcarifer]
SMAX5B006026	CYP8B1	-1.34386	0.00070671	0.00342738	7-alpha-hydroxycholest-4-en-3-one 12-alpha-hydroxylase, partial [Micropterus salmoides]
SMAX5B005960	ARL14	-1.34295	0.000317586	0.00173299	PREDICTED: ADP-ribosylation factor-like protein 14 [Lates calcarifer]
SMAX5B007538	HSPG2	-1.34116	0.00132623	0.00581396	PREDICTED: basement membrane-specific heparan sulfate proteoglycan core protein-like [Paralichthys olivaceus]
SMAX5B009659	ECT2	-1.34068	0.015602	0.0451894	PREDICTED: protein ECT2 [Stegastes partitus]
SMAX5B017817	PLLP	-1.33918	0.0116455	0.0356991	PREDICTED: plasmolipin [Lates calcarifer]
SMAX5B018681	Igf2bp2	-1.33907	0.00208117	0.00848715	PREDICTED: insulin-like growth factor 2 mRNA-binding protein 2 isoform X1 [Lates calcarifer]
SMAX5B007851	ccbl2	-1.33822	7.93412e-05	0.000523154	PREDICTED: kynurenine--oxoglutarate transaminase 3 [Lates calcarifer]
SMAX5B016980	Trim23	-1.33755	0.00483208	0.0173143	PREDICTED: E3 ubiquitin-protein ligase TRIM23 [Lates calcarifer]
SMAX5B013401	Stx1b	-1.3357	0.000944374	0.00436817	PREDICTED: syntaxin-1A-like isoform X2 [Fundulus heteroclitus]
SMAX5B022391	slc25a42	-1.33198	0.00332947	0.012657	PREDICTED: mitochondrial coenzyme A transporter SLC25A42 [Lates calcarifer]
SMAX5B018141	GLCCI1	-1.32734	0.00526528	0.0185651	PREDICTED: glucocorticoid-induced transcript 1 protein-like isoform X1 [Paralichthys olivaceus]
SMAX5B016295	Khdrbs1	-1.32645	0.00100402	0.00459454	PREDICTED: KH domain-containing, RNA-binding, signal transduction-associated protein 1-like [Larimichthys crocea]
SMAX5B009853	Cnot4	-1.32575	0.00287489	0.0111915	PREDICTED: CCR4-NOT transcription complex subunit 4 [Stegastes partitus]
SMAX5B000758	Siae	-1.32528	0.00185102	0.00770553	PREDICTED: sialate O-acetylesterase [Lates calcarifer]
SMAX5B009037	GANC	-1.32267	0.00206631	0.00844391	PREDICTED: neutral alpha-glucosidase C isoform X1 [Lates calcarifer]
SMAX5B014102	CYTL1	-1.32154	0.0012292	0.00544809	Cytokine-like protein 1 [Dicentrarchus labrax]
SMAX5B017419	FRA10AC1	-1.32112	0.00760958	0.0252243	PREDICTED: protein FRA10AC1 isoform X2 [Larimichthys crocea]
SMAX5B017957	Echs1	-1.32053	0.000629358	0.00309474	PREDICTED: enoyl-CoA hydratase, mitochondrial [Larimichthys crocea]
SMAX5B022423	Rfxank	-1.31843	0.00439032	0.0159437	PREDICTED: DNA-binding protein RFXANK [Lates calcarifer]
SMAX5B000667	St3gal4	-1.31722	0.00111901	0.00502529	PREDICTED: CMP-N-acetylneuraminate-beta-galactosamide-alpha-2,3-sialyltransferase 4 [Lates calcarifer]
SMAX5B000283	Klf11	-1.31717	0.00348309	0.0131363	PREDICTED: Krueppel-like factor 11 [Paralichthys olivaceus]
SMAX5B018075	RAB23	-1.31619	0.000425993	0.00223808	PREDICTED: ras-related protein Rab-23 [Larimichthys crocea]
SMAX5B006468	MGST3	-1.31188	0.00315421	0.012087	PREDICTED: microsomal glutathione S-transferase 3 [Paralichthys olivaceus]
SMAX5B009245	TNS3	-1.3096	0.000248125	0.00140474	PREDICTED: LOW QUALITY PROTEIN: tensin-3-like [Lates calcarifer]
SMAX5B001296	ZC3H12D	-1.30773	0.0035744	0.0134263	PREDICTED: probable ribonuclease ZC3H12D [Paralichthys olivaceus]
SMAX5B002336	GPX1	-1.30728	0.00139566	0.00607607	PREDICTED: LOW QUALITY PROTEIN: glutathione peroxidase 1 [Stegastes partitus]
SMAX5B018674	MGAT4A	-1.3029	0.0116159	0.0356222	PREDICTED: alpha-1,3-mannosyl-glycoprotein 4-beta-N-acetylglucosaminyltransferase A [Lates calcarifer]
SMAX5B005932	PECR	-1.30136	0.000254902	0.0014385	PREDICTED: peroxisomal trans-2-enoyl-CoA reductase [Hippocampus comes]
SMAX5B020365	pts	-1.30044	0.00200722	0.00824077	PREDICTED: 6-pyruvoyl tetrahydrobiopterin synthase [Paralichthys olivaceus]
SMAX5B008348	IYD	-1.29762	0.00107397	0.00486161	PREDICTED: LOW QUALITY PROTEIN: iodotyrosine deiodinase 1 [Lates calcarifer]
SMAX5B008174	Rps29	-1.29583	0.00100878	0.0046076	PREDICTED: 40S ribosomal protein S29 [Chrysochloris asiatica]
SMAX5B006420	GCAT	-1.29502	0.000919237	0.00427042	PREDICTED: 2-amino-3-ketobutyrate coenzyme A ligase, mitochondrial [Lates calcarifer]
SMAX5B000014	Nt5e	-1.29471	0.00123905	0.00548486	PREDICTED: 5'-nucleotidase-like [Lates calcarifer]
SMAX5B014676	Phf20l1	-1.28912	0.00185225	0.00770848	PREDICTED: PHD finger protein 20-like [Paralichthys olivaceus]
SMAX5B000852	b2m	-1.28851	0.0012375	0.00548075	Heat shock protein 14 [Larimichthys crocea]
SMAX5B002572	Eva1b	-1.28756	0.000824444	0.00389356	PREDICTED: protein eva-1 homolog B [Larimichthys crocea]
SMAX5B015619	psmb9	-1.28735	0.000985686	0.00452638	PREDICTED: proteasome subunit beta type-9 [Lates calcarifer]
SMAX5B000006	PRKD3	-1.28428	0.00149937	0.00645139	PREDICTED: serine/threonine-protein kinase D3 [Lates calcarifer]
SMAX5B016748	NWD1	-1.28379	0.0151235	0.0440897	NACHT and WD repeat domain-containing protein 1 [Larimichthys crocea]
SMAX5B009875	PLEKHG7	-1.28233	0.0059884	0.0206853	PREDICTED: pleckstrin homology domain-containing family G member 7 isoform X2 [Lates calcarifer]
XLOC_022885	HP1BP3	-1.27903	0.00876879	0.0282915	PREDICTED: heterochromatin protein 1-binding protein 3 isoform X1 [Lates calcarifer]
SMAX5B014784	SLC6A6	-1.27856	0.000940433	0.00435629	taurine transporter [Scophthalmus maximus]
SMAX5B013295	DYNC2H1	-1.27723	0.00288688	0.0112308	PREDICTED: cytoplasmic dynein 2 heavy chain 1 isoform X3 [Lates calcarifer]
SMAX5B015992	CYP20A1	-1.26737	0.000773429	0.00369513	PREDICTED: cytochrome P450 20A1 isoform X1 [Lates calcarifer]
SMAX5B012733	VTN	-1.26178	0.00176275	0.00739177	PREDICTED: vitronectin-like [Notothenia coriiceps]
SMAX5B018801	TANGO2	-1.26033	0.00100525	0.00459712	PREDICTED: transport and Golgi organization protein 2 homolog isoform X1 [Lates calcarifer]
SMAX5B015381	Zcchc14	-1.25634	0.0104717	0.0327969	PREDICTED: zinc finger CCHC domain-containing protein 14 isoform X2 [Maylandia zebra]
SMAX5B007328	Gde1	-1.24447	0.00664382	0.0225168	PREDICTED: glycerophosphodiester phosphodiesterase 1-like [Lates calcarifer]
SMAX5B010103	rsl24d1	-1.24202	0.00409833	0.0150673	PREDICTED: probable ribosome biogenesis protein RLP24 [Lates calcarifer]
SMAX5B022619	Obscn	-1.24101	0.00705187	0.0236824	PREDICTED: LOW QUALITY PROTEIN: obscurin-like [Lates calcarifer]
SMAX5B002666	NR1H4	-1.23667	0.00219017	0.00886407	PREDICTED: bile acid receptor-like isoform X2 [Lates calcarifer]
SMAX5B018531	TNS1	-1.23551	0.00185867	0.00773334	PREDICTED: LOW QUALITY PROTEIN: tensin-1-like [Lates calcarifer]
SMAX5B010945	TRPM3	-1.23133	0.0115595	0.0354865	PREDICTED: transient receptor potential cation channel subfamily M member 3-like isoform X2 [Lates calcarifer]
SMAX5B013783	FNBP1	-1.23116	0.0094438	0.0301389	PREDICTED: formin-binding protein 1 isoform X3 [Paralichthys olivaceus]
SMAX5B019817	RHBDD1	-1.22631	0.0117294	0.0358957	PREDICTED: rhomboid-related protein 4 [Oreochromis niloticus]
SMAX5B020803	ypel3	-1.22496	0.00237836	0.00951665	PREDICTED: protein yippee-like 3 isoform X1 [Astyanax mexicanus]
SMAX5B020723	rps2	-1.22379	0.00307011	0.0118006	PREDICTED: 40S ribosomal protein S2 [Poecilia formosa]
SMAX5B012765	PLXNC1	-1.22349	0.00594414	0.0205646	PREDICTED: plexin-C1 [Lates calcarifer]
SMAX5B012462	Phlpp2	-1.22239	0.00346488	0.0130789	PREDICTED: PH domain leucine-rich repeat-containing protein phosphatase 2 isoform X2 [Paralichthys olivaceus]
SMAX5B011975	FAM84B	-1.22084	0.00689443	0.0232288	PREDICTED: protein FAM84B [Larimichthys crocea]
SMAX5B018156	Tuba1c	-1.22044	0.00832009	0.0271063	PREDICTED: tubulin alpha chain-like [Haplochromis burtoni]
SMAX5B001609	SGSH	-1.21828	0.0120709	0.0367433	PREDICTED: N-sulphoglucosamine sulphohydrolase [Lates calcarifer]
SMAX5B015829	cgn	-1.21775	0.00305262	0.0117539	PREDICTED: LOW QUALITY PROTEIN: cingulin-like [Lates calcarifer]
SMAX5B016979	HEXB	-1.21581	0.00281122	0.0109849	PREDICTED: beta-hexosaminidase subunit beta isoform X1 [Paralichthys olivaceus]
SMAX5B009319	ABCC5	-1.21573	0.00240516	0.00960432	PREDICTED: multidrug resistance-associated protein 5 [Paralichthys olivaceus]
SMAX5B018578	PPP1R9A	-1.21503	0.00172277	0.00724818	PREDICTED: neurabin-1-like isoform X1 [Lates calcarifer]
SMAX5B001792	ABCA4	-1.21459	0.0161529	0.0464237	PREDICTED: retinal-specific ATP-binding cassette transporter-like [Paralichthys olivaceus]
SMAX5B022035	CD200	-1.21453	0.0147858	0.0432839	OX-2 membrane glycoprotein [Larimichthys crocea]
SMAX5B021384	GAS2L3	-1.2115	0.00324173	0.012371	PREDICTED: GAS2-like protein 3 [Lates calcarifer]
SMAX5B000737	Psma6	-1.2105	0.00783137	0.0257901	PREDICTED: proteasome subunit alpha type-6 [Oreochromis niloticus]
SMAX5B008947	CKB	-1.20781	0.0156813	0.0453861	PREDICTED: creatine kinase B-type [Paralichthys olivaceus]
SMAX5B016877	NID1	-1.2057	0.0020477	0.00838548	PREDICTED: nidogen-1 [Lates calcarifer]
SMAX5B005092	CKMT1	-1.20238	0.00263602	0.010383	PREDICTED: creatine kinase U-type, mitochondrial-like [Oryzias latipes]
SMAX5B014493	Ndnl2	-1.20193	0.00734728	0.0244974	PREDICTED: non-structural maintenance of chromosomes element 3 homolog isoform X1 [Paralichthys olivaceus]
XLOC_009027	Rnf24	-1.19848	0.00391826	0.0145171	PREDICTED: RING finger protein 24 isoform X3 [Stegastes partitus]
SMAX5B018223	GLB1	-1.19254	0.000354439	0.0019093	PREDICTED: beta-galactosidase-like [Lates calcarifer]
SMAX5B021098	adss	-1.19168	0.000526514	0.00267391	PREDICTED: adenylosuccinate synthetase isozyme 2 [Lates calcarifer]
SMAX5B000019	pcmt	-1.19116	0.000910464	0.00423636	PREDICTED: protein-L-isoaspartate(D-aspartate) O-methyltransferase isoform X2 [Larimichthys crocea]
SMAX5B014547	RPS21	-1.18998	0.00274462	0.0107699	40S ribosomal protein S21 [Scophthalmus maximus]
SMAX5B013298	Mcam	-1.18994	0.00583725	0.0202663	PREDICTED: cell surface glycoprotein MUC18 isoform X1 [Paralichthys olivaceus]
SMAX5B011718	Leprel2	-1.18967	0.000546736	0.00276152	PREDICTED: prolyl 3-hydroxylase 3 [Lates calcarifer]
SMAX5B017538	CD248	-1.18964	0.0035324	0.0132854	PREDICTED: endosialin-like [Stegastes partitus]
SMAX5B001216	IRF9	-1.18946	0.00284801	0.011104	PREDICTED: interferon regulatory factor 9-like [Paralichthys olivaceus]
SMAX5B001848	ncoa2	-1.18664	0.000757423	0.00363045	PREDICTED: nuclear receptor coactivator 2 isoform X3 [Lates calcarifer]
SMAX5B014930	FBXW12	-1.18084	0.0155788	0.045147	PREDICTED: F-box/WD repeat-containing protein 12 [Paralichthys olivaceus]
SMAX5B006335	MBNL1	-1.18079	0.00560593	0.019598	PREDICTED: muscleblind-like protein 1 isoform X4 [Paralichthys olivaceus]
SMAX5B019872	Exosc5	-1.18057	0.00394092	0.0145837	PREDICTED: exosome complex component RRP46 [Paralichthys olivaceus]
SMAX5B004631	METTL4	-1.17748	0.00664487	0.0225168	PREDICTED: methyltransferase-like protein 4 isoform X1 [Lates calcarifer]
SMAX5B016808	TSNAX	-1.17743	0.00219972	0.00890069	PREDICTED: translin-associated protein X [Lates calcarifer]
SMAX5B007046	PICALM	-1.17705	0.00551093	0.0193156	PREDICTED: phosphatidylinositol-binding clathrin assembly protein-like isoform X3 [Cynoglossus semilaevis]
SMAX5B011420	ARPC1B	-1.17582	0.0124161	0.0375546	PREDICTED: actin-related protein 2/3 complex subunit 1B [Stegastes partitus]
SMAX5B007359	GNE	-1.17576	0.0157241	0.0454502	PREDICTED: bifunctional UDP-N-acetylglucosamine 2-epimerase/N-acetylmannosamine kinase isoform X1 [Stegastes partitus]
SMAX5B012704	Got2	-1.17512	0.00278736	0.0109061	PREDICTED: aspartate aminotransferase, mitochondrial [Lates calcarifer]
SMAX5B013105	MMP2	-1.17279	0.0119302	0.0364344	PREDICTED: 72 kDa type IV collagenase [Paralichthys olivaceus]
SMAX5B010318	HSD17B4	-1.16913	0.00890882	0.0286699	PREDICTED: LOW QUALITY PROTEIN: peroxisomal multifunctional enzyme type 2 [Lates calcarifer]
SMAX5B009511	IMPA1	-1.1679	0.00417929	0.0153012	PREDICTED: inositol monophosphatase 1-like [Lates calcarifer]
SMAX5B003480	Gnmt	-1.16666	0.00500598	0.0178145	PREDICTED: glycine N-methyltransferase [Paralichthys olivaceus]
SMAX5B014552	Spats2	-1.16548	0.00757822	0.0251393	PREDICTED: spermatogenesis-associated serine-rich protein 2-like isoform X1 [Paralichthys olivaceus]
SMAX5B000982	SLC38A3	-1.16474	0.00908344	0.0291628	PREDICTED: DNA-(apurinic or apyrimidinic site) lyase 2 [Paralichthys olivaceus]
SMAX5B002986	Slc1a3	-1.16208	0.0090697	0.029124	PREDICTED: excitatory amino acid transporter 1-like [Paralichthys olivaceus]
SMAX5B016375	Gls	-1.16164	0.00464199	0.016718	PREDICTED: glutaminase liver isoform, mitochondrial [Paralichthys olivaceus]
SMAX5B009621	HIBADH	-1.16141	0.000634035	0.00311513	PREDICTED: 3-hydroxyisobutyrate dehydrogenase, mitochondrial-like [Paralichthys olivaceus]
SMAX5B013367	FKRP	-1.16122	0.0109304	0.0338851	PREDICTED: fukutin-related protein [Paralichthys olivaceus]
SMAX5B014691	ZNF704	-1.1568	0.000734659	0.00353285	PREDICTED: SLC2A4 regulator isoform X1 [Lates calcarifer]
SMAX5B021520	CLDN14	-1.15603	0.000812395	0.00384859	PREDICTED: claudin-14-like [Lates calcarifer]
SMAX5B020536	Rnf213	-1.1521	0.0171998	0.0489625	PREDICTED: E3 ubiquitin-protein ligase rnf213-beta-like [Poecilia reticulata]
SMAX5B009082	JAG2	-1.152	0.0124146	0.0375546	PREDICTED: LOW QUALITY PROTEIN: protein jagged-2-like [Lates calcarifer]
SMAX5B005971	SLC22A23	-1.15014	0.0105589	0.0329883	PREDICTED: solute carrier family 22 member 23-like [Paralichthys olivaceus]
SMAX5B020358	Zdhhc4	-1.14982	0.00496235	0.0176806	PREDICTED: LOW QUALITY PROTEIN: probable palmitoyltransferase ZDHHC4 [Lates calcarifer]
XLOC_005128	rps27	-1.14938	0.00410622	0.0150852	PREDICTED: 40S ribosomal protein S27 [Scleropages formosus]
SMAX5B016315	thrb	-1.14769	0.0101989	0.032102	PREDICTED: thyroid hormone receptor beta isoform X4 [Lates calcarifer]
SMAX5B000429	Arel1	-1.14501	0.00172786	0.00726722	PREDICTED: apoptosis-resistant E3 ubiquitin protein ligase 1 isoform X1 [Stegastes partitus]
SMAX5B000420	TGFB3	-1.14495	0.0150485	0.0439363	PREDICTED: transforming growth factor beta-3 [Notothenia coriiceps]
SMAX5B005164	RPL29	-1.14458	0.00399265	0.0147432	PREDICTED: 60S ribosomal protein L29 [Lates calcarifer]
SMAX5B009653	Tmem261	-1.14443	0.00141991	0.00616794	PREDICTED: transmembrane protein 261-like [Neolamprologus brichardi]
SMAX5B022640	ncl	-1.14349	0.00437394	0.0158953	PREDICTED: nucleolin [Paralichthys olivaceus]
SMAX5B002445	DOCK2	-1.1412	0.00873667	0.0281982	PREDICTED: LOW QUALITY PROTEIN: dedicator of cytokinesis protein 2 [Lates calcarifer]
SMAX5B014025	ATXN7	-1.14062	0.0164607	0.0471473	PREDICTED: ataxin-7 [Haplochromis burtoni]
XLOC_022393	CENPE	-1.14013	0.0123872	0.0374927	PREDICTED: centromere-associated protein E isoform X2 [Oryzias latipes]
SMAX5B016059	DNPEP	-1.13854	0.00146525	0.00632912	PREDICTED: aspartyl aminopeptidase isoform X2 [Lates calcarifer]
SMAX5B008563	Znf518a	-1.13815	0.0148826	0.0435307	PREDICTED: zinc finger protein 518A [Larimichthys crocea]
SMAX5B008154	Emilin1	-1.1375	0.0103975	0.0325993	PREDICTED: EMILIN-1-like [Lates calcarifer]
SMAX5B018912	RNASET2	-1.13675	0.0175704	0.049913	PREDICTED: ribonuclease Oy-like isoform X1 [Lates calcarifer]
SMAX5B012918	TM4SF5	-1.13615	0.00985269	0.0312014	PREDICTED: LOW QUALITY PROTEIN: transmembrane 4 L6 family member 5-like [Lates calcarifer]
SMAX5B021606	GEMIN6	-1.13245	0.000655775	0.00320589	PREDICTED: gem-associated protein 6 [Lates calcarifer]
SMAX5B003783	Man2b2	-1.13046	0.00804398	0.0264101	PREDICTED: epididymis-specific alpha-mannosidase [Lates calcarifer]
SMAX5B011829	nbeal2	-1.13031	0.00761368	0.0252271	PREDICTED: neurobeachin-like protein 2 isoform X1 [Sinocyclocheilus grahami]
SMAX5B005998	Dhrs1	-1.12559	0.00859628	0.0278571	PREDICTED: homeobox and leucine zipper protein Homez-like [Paralichthys olivaceus]
SMAX5B011860	ptdss1	-1.1228	0.0110713	0.0342436	PREDICTED: phosphatidylserine synthase 1 [Lates calcarifer]
SMAX5B020718	CORO7	-1.12264	0.00583087	0.0202561	PREDICTED: coronin-7-like [Lates calcarifer]
SMAX5B014355	FRMD4B	-1.12254	0.00273722	0.0107456	PREDICTED: LOW QUALITY PROTEIN: FERM domain-containing protein 4B-like [Lates calcarifer]
SMAX5B005495	AKR1D1	-1.11662	0.0121335	0.0369019	PREDICTED: 3-oxo-5-beta-steroid 4-dehydrogenase [Paralichthys olivaceus]
SMAX5B005587	RNF123	-1.1163	0.00458077	0.0165245	PREDICTED: E3 ubiquitin-protein ligase RNF123 isoform X1 [Lates calcarifer]
XLOC_005947	phf10	-1.11592	0.0037028	0.0138291	PREDICTED: PHD finger protein 10 isoform X1 [Lates calcarifer]
SMAX5B010948	Aebp1	-1.11526	0.0120309	0.0366533	PREDICTED: inactive carboxypeptidase-like protein X2 isoform X1 [Cyprinodon variegatus]
SMAX5B006398	tmem205	-1.11425	0.00441868	0.0160412	PREDICTED: transmembrane protein 205-like [Lates calcarifer]
XLOC_023053	ATP5L	-1.10973	0.00615679	0.0211694	PREDICTED: ATP synthase subunit g, mitochondrial [Oryzias latipes]
SMAX5B010859	Grk5	-1.10852	0.0134843	0.0400785	PREDICTED: G protein-coupled receptor kinase 5-like [Lates calcarifer]
SMAX5B003464	PABPC4	-1.10692	0.00439087	0.0159437	PREDICTED: LOW QUALITY PROTEIN: polyadenylate-binding protein 4-like [Lates calcarifer]
SMAX5B005333	Pacsin3	-1.10678	0.0039366	0.0145729	PREDICTED: protein kinase C and casein kinase substrate in neurons protein 3 [Stegastes partitus]
SMAX5B020421	Pemt	-1.10588	0.0110444	0.0341723	PREDICTED: phosphatidylethanolamine N-methyltransferase isoform X1 [Lates calcarifer]
SMAX5B008157	DMBT1	-1.10574	0.00634957	0.0217162	PREDICTED: deleted in malignant brain tumors 1 protein-like [Lates calcarifer]
XLOC_006988	arhgap42a	-1.10571	0.0145439	0.0426747	PREDICTED: rho GTPase-activating protein 42-like [Lates calcarifer]
XLOC_005589	TMEM184B	-1.1029	0.00194736	0.00803986	PREDICTED: transmembrane protein 184B isoform X1 [Larimichthys crocea]
SMAX5B000346	coq6	-1.10155	0.000949234	0.0043844	PREDICTED: ubiquinone biosynthesis monooxygenase COQ6, mitochondrial [Paralichthys olivaceus]
SMAX5B018406	PKP4	-1.10072	0.010992	0.03404	PREDICTED: LOW QUALITY PROTEIN: plakophilin-4 [Lates calcarifer]
SMAX5B017551	MTMR1	-1.10015	0.0150635	0.043954	PREDICTED: myotubularin-related protein 1-like isoform X8 [Lates calcarifer]
SMAX5B014808	Abtb1	-1.09311	0.0130712	0.0391093	PREDICTED: ankyrin repeat and BTB/POZ domain-containing protein 1 isoform X1 [Oreochromis niloticus]
SMAX5B000322	papl	-1.09306	0.0129996	0.038926	PREDICTED: acid phosphatase type 7 [Paralichthys olivaceus]
SMAX5B013458	CTSC	-1.09244	0.0050933	0.0180634	PREDICTED: dipeptidyl peptidase 1 [Lates calcarifer]
SMAX5B020221	TNRC6B	-1.0909	0.00500907	0.0178219	PREDICTED: trinucleotide repeat-containing gene 6B protein-like isoform X3 [Stegastes partitus]
SMAX5B003107	ENPP2	-1.09058	0.00818239	0.0267812	PREDICTED: ectonucleotide pyrophosphatase/phosphodiesterase family member 2-like [Lates calcarifer]
SMAX5B012818	Parp12	-1.08997	0.00238165	0.0095263	PREDICTED: poly [ADP-ribose] polymerase 12 isoform X2 [Larimichthys crocea]
SMAX5B005897	rpsa	-1.08922	0.00804509	0.0264101	40S ribosomal protein SA [Larimichthys crocea]
SMAX5B002440	PARD3B	-1.08863	0.00295548	0.0114573	PREDICTED: partitioning defective 3 homolog B-like isoform X2 [Lates calcarifer]
SMAX5B021084	Zfp26	-1.08838	0.0151068	0.0440554	PREDICTED: zinc finger protein 184-like isoform X1 [Paralichthys olivaceus]
SMAX5B012572	ANO5	-1.08449	0.00436358	0.0158707	PREDICTED: anoctamin-5-like isoform X1 [Hippocampus comes]
XLOC_001197	ATP5G3	-1.08282	0.00930615	0.0297588	PREDICTED: ATP synthase F(0) complex subunit C3, mitochondrial [Larimichthys crocea]
SMAX5B015573	rpl30	-1.08252	0.00566106	0.0197553	PREDICTED: 60S ribosomal protein L30 [Notothenia coriiceps]
SMAX5B001906	PARD3	-1.07875	0.00979795	0.031067	PREDICTED: partitioning defective 3 homolog [Lates calcarifer]
SMAX5B018424	grxC1	-1.07476	0.00476212	0.0170983	PREDICTED: uncharacterized protein LOC109631432 isoform X1 [Paralichthys olivaceus]
SMAX5B008894	ATP5O	-1.06975	0.00625116	0.0214299	ATP synthase subunit O [Sparus aurata]
SMAX5B004103	PDHA1	-1.06562	0.00599027	0.0206877	PREDICTED: pyruvate dehydrogenase E1 component subunit alpha, mitochondrial-like [Paralichthys olivaceus]
SMAX5B016868	irf2bp2a	-1.06439	0.010787	0.0335169	PREDICTED: interferon regulatory factor 2-binding protein 2, partial [Stegastes partitus]
SMAX5B001222	PSME2	-1.06246	0.0143932	0.0423097	PREDICTED: proteasome activator complex subunit 2 [Poecilia reticulata]
SMAX5B011303	Art1	-1.0607	0.016378	0.0469485	PREDICTED: GPI-linked NAD(P)(+)--arginine ADP-ribosyltransferase 1-like [Paralichthys olivaceus]
SMAX5B017461	ANK3	-1.0605	0.00943897	0.0301344	Ankyrin-3 [Dicentrarchus labrax]
SMAX5B000686	rps25	-1.0585	0.00844041	0.0274426	PREDICTED: 40S ribosomal protein S25 [Notothenia coriiceps]
SMAX5B008612	DNAJC12	-1.05527	0.0100141	0.0316388	PREDICTED: dnaJ homolog subfamily C member 12 [Lates calcarifer]
SMAX5B015422	CETP	-1.05432	0.0031993	0.0122306	PREDICTED: cholesteryl ester transfer protein, partial [Paralichthys olivaceus]
XLOC_021592	POL	-1.05412	0.00463548	0.0167048	Retrovirus-related Pol polyprotein from transposon 17.6 [Exaiptasia pallida]
SMAX5B003473	HDAC1	-1.04607	0.00250904	0.00995611	PREDICTED: probable histone deacetylase 1-B [Paralichthys olivaceus]
SMAX5B001575	PLA2G12B	-1.04594	0.00871893	0.0281576	Group XIIB secretory phospholipase A2-like protein precursor [Anoplopoma fimbria]
SMAX5B010637	mogat2-a	-1.04562	0.0117333	0.0359015	PREDICTED: 2-acylglycerol O-acyltransferase 2-A-like [Lates calcarifer]
SMAX5B013271	aad-a	-1.04547	0.00921813	0.029504	PREDICTED: alpha-aspartyl dipeptidase [Oreochromis niloticus]
SMAX5B000292	id3-a	-1.04454	0.00897255	0.0288593	PREDICTED: DNA-binding protein inhibitor ID-3-A [Larimichthys crocea]
SMAX5B006415	WLS	-1.04287	0.0139427	0.041295	PREDICTED: gelsolin-like [Lates calcarifer]
SMAX5B018254	TFDP1	-1.04122	0.0128159	0.0385	PREDICTED: transcription factor Dp-1 [Lates calcarifer]
SMAX5B016697	DCXR	-1.04102	0.0103764	0.0325448	PREDICTED: L-xylulose reductase isoform X2 [Stegastes partitus]
SMAX5B018852	rps13	-1.04027	0.00858424	0.0278283	PREDICTED: 40S ribosomal protein S13 [Takifugu rubripes]
SMAX5B014610	TOP1	-1.03953	0.0021722	0.00880753	PREDICTED: nuclear receptor coactivator 6 isoform X1 [Paralichthys olivaceus]
SMAX5B007870	Slco2a1	-1.03323	0.00954159	0.0303796	PREDICTED: solute carrier organic anion transporter family member 2A1 [Lates calcarifer]
SMAX5B010041	SLCO3A1	-1.02793	0.00473136	0.0170121	PREDICTED: solute carrier organic anion transporter family member 3A1-like [Lates calcarifer]
SMAX5B010957	COL4A3BP	-1.02247	0.00247492	0.00984727	PREDICTED: collagen type IV alpha-3-binding protein isoform X2 [Paralichthys olivaceus]
SMAX5B022068	KIF21A	-1.02101	0.00326605	0.0124561	PREDICTED: kinesin-like protein KIF21A isoform X1 [Paralichthys olivaceus]
SMAX5B009352	rpl36a	-1.01852	0.00974562	0.0309289	PREDICTED: 60S ribosomal protein L36a-like [Salmo salar]
SMAX5B000568	Tes	-1.01791	0.0121472	0.0369246	PREDICTED: collagen alpha-1(I) chain-like [Capra hircus]
SMAX5B000810	Ptbp2	-1.01671	0.0155793	0.045147	PREDICTED: polypyrimidine tract-binding protein 2-like [Paralichthys olivaceus]
SMAX5B020836	H-RAS	-1.01496	0.00861874	0.0279128	PREDICTED: GTPase HRas [Oreochromis niloticus]
SMAX5B004838	Amot	-1.0112	0.00710937	0.0238528	PREDICTED: angiomotin-like isoform X1 [Lates calcarifer]
SMAX5B000056	Map3k5	-1.00981	0.00184045	0.00767385	PREDICTED: mitogen-activated protein kinase kinase kinase 5 [Lates calcarifer]
SMAX5B018596	Tanc1	-1.00964	0.012044	0.0366741	PREDICTED: protein TANC1 [Paralichthys olivaceus]
SMAX5B002877	PUS7	-1.00613	0.0138988	0.0411718	PREDICTED: pseudouridylate synthase 7 homolog isoform X3 [Lates calcarifer]
SMAX5B015629	xkr8	-1.00277	0.00948653	0.0302354	PREDICTED: XK-related protein 8-like [Paralichthys olivaceus]
SMAX5B021261	Ppp6c	1.00027	0.0084719	0.0275298	PREDICTED: serine/threonine-protein phosphatase 6 catalytic subunit-like [Neolamprologus brichardi]
SMAX5B020569	MYO1D	1.00066	0.00821937	0.0268724	PREDICTED: unconventional myosin-Id [Lates calcarifer]
SMAX5B019119	ATP6V0E1	1.00113	0.0155736	0.045147	PREDICTED: V-type proton ATPase subunit e 1-like [Paralichthys olivaceus]
SMAX5B008541	IDE	1.00127	0.00518537	0.0183237	PREDICTED: insulin-degrading enzyme isoform X1 [Paralichthys olivaceus]
SMAX5B012650	Usp47	1.00129	0.009185	0.02943	PREDICTED: ubiquitin carboxyl-terminal hydrolase 47 isoform X4 [Lates calcarifer]
SMAX5B005302	kpna5	1.00169	0.00250573	0.00994926	PREDICTED: importin subunit alpha-6 isoform X1 [Paralichthys olivaceus]
SMAX5B005640	SCAMP2	1.00206	0.00397642	0.0146987	PREDICTED: secretory carrier-associated membrane protein 2-like [Lates calcarifer]
SMAX5B003169	ints3	1.00212	0.00479824	0.017214	PREDICTED: LOW QUALITY PROTEIN: integrator complex subunit 3 [Falco peregrinus]
SMAX5B021778	lrrc57	1.00212	0.00355509	0.0133622	PREDICTED: leucine-rich repeat-containing protein 57 [Stegastes partitus]
SMAX5B016729	MCAT	1.00239	0.016378	0.0469485	PREDICTED: malonyl-CoA-acyl carrier protein transacylase, mitochondrial [Paralichthys olivaceus]
SMAX5B013039	smpd4	1.00315	0.0133955	0.0398882	PREDICTED: sphingomyelin phosphodiesterase 4 [Paralichthys olivaceus]
SMAX5B016344	Cpsf1	1.00341	0.00839664	0.0273204	PREDICTED: LOW QUALITY PROTEIN: cleavage and polyadenylation specificity factor subunit 1 [Lates calcarifer]
SMAX5B011678	Gpatch3	1.00372	0.0115875	0.0355537	PREDICTED: G patch domain-containing protein 3 [Paralichthys olivaceus]
SMAX5B002235	uqcc2	1.00376	0.0158015	0.0456206	PREDICTED: ubiquinol-cytochrome-c reductase complex assembly factor 2 [Paralichthys olivaceus]
SMAX5B006440	dvl3	1.00419	0.0108486	0.0336848	PREDICTED: segment polarity protein dishevelled homolog DVL-3 [Paralichthys olivaceus]
SMAX5B014747	adrm1b	1.00437	0.00841367	0.0273708	PREDICTED: proteasomal ubiquitin receptor ADRM1 [Lates calcarifer]
XLOC_012773	Lrsam1	1.00577	0.00612223	0.0210847	PREDICTED: E3 ubiquitin-protein ligase LRSAM1 isoform X2 [Lates calcarifer]
SMAX5B022585	Eltd1	1.00604	0.0122111	0.0370679	PREDICTED: LOW QUALITY PROTEIN: adhesion G protein-coupled receptor L4 [Lates calcarifer]
SMAX5B001081	APPL1	1.00606	0.0055782	0.0195126	PREDICTED: DCC-interacting protein 13-alpha [Paralichthys olivaceus]
SMAX5B011830	C1orf43	1.00712	0.00696576	0.0234288	PREDICTED: uncharacterized protein C1orf43 homolog isoform X1 [Paralichthys olivaceus]
SMAX5B013556	lamtor2	1.00748	0.00493423	0.0176131	PREDICTED: ragulator complex protein LAMTOR2 [Oreochromis niloticus]
SMAX5B010286	MRPS30	1.00823	0.0024854	0.00987339	PREDICTED: 28S ribosomal protein S30, mitochondrial [Lates calcarifer]
SMAX5B004717	gtf2a2	1.00871	0.00260265	0.0102722	PREDICTED: transcription initiation factor IIA subunit 2 [Stegastes partitus]
SMAX5B015258	Znf513	1.00879	0.00972575	0.030888	Zinc finger protein 513 [Larimichthys crocea]
SMAX5B009847	LDLRAD3	1.00888	0.00568072	0.0198046	PREDICTED: low-density lipoprotein receptor class A domain-containing protein 3 isoform X1 [Larimichthys crocea]
SMAX5B016194	MRPL37	1.00905	0.00825862	0.0269558	PREDICTED: LOW QUALITY PROTEIN: 39S ribosomal protein L37, mitochondrial [Lates calcarifer]
SMAX5B005212	Ipo9	1.00942	0.00430656	0.0156989	PREDICTED: LOW QUALITY PROTEIN: importin-9 [Lates calcarifer]
XLOC_006987	BUD13	1.00998	0.0064456	0.0219638	PREDICTED: BUD13 homolog isoform X2 [Lates calcarifer]
SMAX5B016310	Txnl4a	1.01025	0.00750822	0.0249586	PREDICTED: thioredoxin-like protein 4A isoform X1 [Ailuropoda melanoleuca]
SMAX5B012300	furin	1.01103	0.0120261	0.0366511	Furin-1 [Larimichthys crocea]
SMAX5B014977	Nup210	1.01202	0.0142361	0.0419667	PREDICTED: nuclear pore membrane glycoprotein 210 isoform X2 [Paralichthys olivaceus]
SMAX5B006584	Stam	1.01234	0.00301244	0.0116404	PREDICTED: signal transducing adapter molecule 1 [Paralichthys olivaceus]
SMAX5B002725	Lamb2	1.01251	0.00255422	0.0101059	PREDICTED: laminin subunit beta-2 [Paralichthys olivaceus]
SMAX5B014111	EVC2	1.01256	0.0057911	0.0201377	PREDICTED: LOW QUALITY PROTEIN: limbin [Lates calcarifer]
SMAX5B015005	ORMDL2	1.01259	0.00441955	0.0160412	ORM1-like protein 2 [Larimichthys crocea]
SMAX5B009686	Cul1	1.0126	0.00626938	0.0214877	PREDICTED: cullin-1 [Stegastes partitus]
SMAX5B000035	MAN1A1	1.01301	0.00277587	0.0108708	PREDICTED: mannosyl-oligosaccharide 1,2-alpha-mannosidase IA-like [Lates calcarifer]
SMAX5B022162	supt6h	1.01349	0.00741643	0.0246907	PREDICTED: transcription elongation factor SPT6 [Paralichthys olivaceus]
SMAX5B018425	FN1	1.01409	0.00989813	0.0313228	PREDICTED: fibronectin-like [Paralichthys olivaceus]
SMAX5B016372	TAF11	1.01449	0.0167781	0.0479708	PREDICTED: transcription initiation factor TFIID subunit 11 [Paralichthys olivaceus]
SMAX5B013773	St6galnac3	1.01456	0.00681166	0.0230157	PREDICTED: alpha-N-acetylgalactosaminide alpha-2,6-sialyltransferase 3-like isoform X2 [Paralichthys olivaceus]
SMAX5B001770	Abcd3	1.01495	0.00848622	0.0275662	PREDICTED: ATP-binding cassette sub-family D member 3 isoform X1 [Lates calcarifer]
SMAX5B000993	Cdc42	1.01517	0.00867501	0.0280556	PREDICTED: cell division control protein 42 homolog isoform X2 [Oreochromis niloticus]
SMAX5B010586	RASSF3	1.01537	0.0100456	0.0317157	PREDICTED: adipocyte plasma membrane-associated protein-like [Lates calcarifer]
SMAX5B014268	HIPK1	1.01542	0.00182768	0.00762961	PREDICTED: homeodomain-interacting protein kinase 1-like isoform X1 [Paralichthys olivaceus]
XLOC_019568	Kdm5c	1.01621	0.00774057	0.0255721	PREDICTED: LOW QUALITY PROTEIN: lysine-specific demethylase 5C-like [Lates calcarifer]
SMAX5B009836	FKBP4	1.01633	0.0106116	0.0331117	PREDICTED: LOW QUALITY PROTEIN: peptidyl-prolyl cis-trans isomerase FKBP4-like [Lates calcarifer]
SMAX5B008468	APPBP2	1.01666	0.00401504	0.0148136	PREDICTED: amyloid protein-binding protein 2 [Oreochromis niloticus]
SMAX5B010296	LRRC8A	1.01779	0.00651857	0.0221697	PREDICTED: volume-regulated anion channel subunit LRRC8A [Paralichthys olivaceus]
SMAX5B016521	VPS13A	1.01857	0.0068266	0.0230454	PREDICTED: vacuolar protein sorting-associated protein 13A isoform X2 [Lates calcarifer]
SMAX5B006224	Sugp1	1.01913	0.00343109	0.0129735	PREDICTED: SURP and G-patch domain-containing protein 1 [Lates calcarifer]
SMAX5B010582	Tmem110	1.0195	0.00686206	0.0231506	PREDICTED: store-operated calcium entry regulator STIMATE-like [Lates calcarifer]
SMAX5B008776	Atp6v1b2	1.02031	0.00703928	0.0236446	PREDICTED: V-type proton ATPase subunit B, brain isoform [Lates calcarifer]
SMAX5B022598	med26	1.02051	0.00609129	0.0210037	PREDICTED: LOW QUALITY PROTEIN: mediator of RNA polymerase II transcription subunit 26 [Lates calcarifer]
SMAX5B017723	slc22a15b	1.02086	0.0111402	0.0344085	PREDICTED: solute carrier family 22 member 15-like [Lates calcarifer]
SMAX5B011201	nkiras2	1.02114	0.00763138	0.0252634	PREDICTED: NF-kappa-B inhibitor-interacting Ras-like protein 2 [Larimichthys crocea]
SMAX5B021905	Ssbp3	1.02129	0.0115453	0.0354673	PREDICTED: RNA polymerase II elongation factor ELL-like isoform X1 [Paralichthys olivaceus]
SMAX5B009085	CHP1	1.02136	0.00940281	0.0300461	PREDICTED: calcineurin B homologous protein 1 [Paralichthys olivaceus]
SMAX5B001024	WDR13	1.02163	0.00339778	0.0128723	PREDICTED: WD repeat-containing protein 13 [Lates calcarifer]
SMAX5B018926	Phf6	1.02167	0.00512256	0.0181453	PREDICTED: PHD finger protein 6 [Lates calcarifer]
SMAX5B017952	CUTC	1.02173	0.0100343	0.0316913	PREDICTED: copper homeostasis protein cutC homolog [Lates calcarifer]
XLOC_017092	CFH	1.02267	0.0107301	0.0333907	PREDICTED: complement factor H-like [Larimichthys crocea]
SMAX5B009365	TSPAN7	1.02288	0.0159323	0.0459014	PREDICTED: tetraspanin-6 [Paralichthys olivaceus]
SMAX5B009055	RMND1	1.02381	0.00431522	0.0157239	PREDICTED: required for meiotic nuclear division protein 1 homolog isoform X1 [Paralichthys olivaceus]
XLOC_013220	MANBAL	1.02388	0.0028979	0.0112612	PREDICTED: protein MANBAL [Stegastes partitus]
SMAX5B004831	irf2bp1	1.02398	0.00628649	0.0215338	PREDICTED: LOW QUALITY PROTEIN: interferon regulatory factor 2-binding protein 1-like [Lates calcarifer]
SMAX5B017137	DNAJC13	1.02399	0.0117926	0.0360641	PREDICTED: LOW QUALITY PROTEIN: dnaJ homolog subfamily C member 13 [Lates calcarifer]
SMAX5B001387	Smg1	1.024	0.00820094	0.026832	PREDICTED: serine/threonine-protein kinase SMG1 isoform X2 [Lates calcarifer]
SMAX5B022581	use1	1.02466	0.0123702	0.0374575	PREDICTED: vesicle transport protein USE1 isoform X1 [Paralichthys olivaceus]
SMAX5B003513	Srsf9	1.0248	0.0130567	0.0390771	PREDICTED: serine/arginine-rich splicing factor 9-like [Scleropages formosus]
SMAX5B014215	CREB1	1.02483	0.00453576	0.0163822	PREDICTED: cyclic AMP-dependent transcription factor ATF-1-like isoform X1 [Lates calcarifer]
SMAX5B005575	LRIG2	1.02568	0.00643195	0.02193	PREDICTED: leucine-rich repeats and immunoglobulin-like domains protein 2 [Paralichthys olivaceus]
XLOC_022883	Ece1	1.02588	0.0129806	0.0388954	Endothelin-converting enzyme 1 [Larimichthys crocea]
XLOC_006994	PAXBP1	1.02608	0.00848564	0.0275662	PREDICTED: PAX3- and PAX7-binding protein 1 [Lates calcarifer]
SMAX5B015064	AKNA	1.02638	0.0156031	0.0451894	PREDICTED: AT-hook-containing transcription factor [Lates calcarifer]
SMAX5B009952	uevld	1.02661	0.00139998	0.0060904	PREDICTED: protein SPT2 homolog isoform X2 [Paralichthys olivaceus]
SMAX5B005431	TBC1D22A	1.02727	0.00885791	0.0285269	PREDICTED: TBC1 domain family member 22A isoform X1 [Lates calcarifer]
SMAX5B013174	MRPL46	1.02735	0.0112651	0.0347397	PREDICTED: 39S ribosomal protein L46, mitochondrial isoform X1 [Lates calcarifer]
SMAX5B014402	UBE2D4	1.02761	0.0101921	0.0320979	PREDICTED: ubiquitin-conjugating enzyme E2 D4 [Oreochromis niloticus]
SMAX5B011146	ccdc47	1.02807	0.0124154	0.0375546	PREDICTED: coiled-coil domain-containing protein 47 [Stegastes partitus]
SMAX5B020788	SLC27A1	1.02836	0.00659448	0.0223812	PREDICTED: long-chain fatty acid transport protein 1 [Lates calcarifer]
XLOC_014592	tmx2b	1.02894	0.00430596	0.0156989	PREDICTED: thioredoxin-related transmembrane protein 2-B-like [Lates calcarifer]
SMAX5B010914	slc15a4	1.02906	0.00534196	0.0188017	PREDICTED: solute carrier family 15 member 4 [Lates calcarifer]
SMAX5B015805	Rab5a	1.02949	0.00659312	0.0223812	PREDICTED: ras-related protein Rab-5A [Stegastes partitus]
SMAX5B004352	RBM4	1.02949	0.009944	0.0314511	PREDICTED: RNA-binding protein 4B-like [Lates calcarifer]
SMAX5B011600	RBBP6	1.02966	0.00887511	0.0285719	PREDICTED: E3 ubiquitin-protein ligase RBBP6-like isoform X4 [Oryzias latipes]
SMAX5B009818	C2CD5	1.02992	0.00210373	0.00856528	PREDICTED: C2 domain-containing protein 5 isoform X2 [Lates calcarifer]
SMAX5B017633	PLEKHB2	1.02995	0.00688287	0.0232075	PREDICTED: pleckstrin homology domain-containing family B member 2 [Lates calcarifer]
SMAX5B007540	Aip	1.03013	0.00872933	0.0281848	PREDICTED: LOW QUALITY PROTEIN: AH receptor-interacting protein-like [Lates calcarifer]
SMAX5B016433	STK4	1.0302	0.00616619	0.0211906	PREDICTED: serine/threonine-protein kinase 3/4-like [Stegastes partitus]
SMAX5B003242	Vps35	1.0304	0.00337958	0.0128144	Vacuolar protein sorting-associated protein 35 [Larimichthys crocea]
SMAX5B017198	RFFL	1.03074	0.0038409	0.0142694	PREDICTED: E3 ubiquitin-protein ligase rififylin [Lates calcarifer]
SMAX5B018715	SHANK3	1.03219	0.0126049	0.0379759	PREDICTED: SH3 and multiple ankyrin repeat domains protein 3-like isoform X1 [Stegastes partitus]
SMAX5B011836	ZNF226	1.03226	0.013468	0.0400366	PREDICTED: zinc finger protein 236-like isoform X2 [Maylandia zebra]
SMAX5B001450	ctdnep1a	1.03288	0.00421468	0.0154116	PREDICTED: CTD nuclear envelope phosphatase 1 [Maylandia zebra]
SMAX5B001010	IQSEC1	1.03298	0.00822304	0.0268744	PREDICTED: LOW QUALITY PROTEIN: IQ motif and SEC7 domain-containing protein 1-like [Lates calcarifer]
XLOC_020191	Oard1	1.03306	0.00242039	0.00965206	C6orf130 homolog [Anoplopoma fimbria]
SMAX5B015385	PARVA	1.03398	0.013102	0.039173	PREDICTED: alpha-parvin isoform X1 [Larimichthys crocea]
SMAX5B010139	mvp	1.03416	0.0082869	0.0270172	PREDICTED: LOW QUALITY PROTEIN: major vault protein [Lates calcarifer]
SMAX5B014851	Larp4	1.03434	0.0038217	0.014216	PREDICTED: la-related protein 4-like isoform X1 [Paralichthys olivaceus]
SMAX5B000128	REPS1	1.03456	0.00529944	0.018667	PREDICTED: ralBP1-associated Eps domain-containing protein 1 isoform X1 [Lates calcarifer]
SMAX5B021692	Ddx18	1.03517	0.011533	0.0354359	PREDICTED: ATP-dependent RNA helicase DDX18 isoform X1 [Paralichthys olivaceus]
SMAX5B013154	Sall1	1.03527	0.00894677	0.0287868	PREDICTED: sal-like protein 1 [Lates calcarifer]
SMAX5B000359	ISCA2	1.03539	0.00288499	0.0112259	PREDICTED: iron-sulfur cluster assembly 2 homolog, mitochondrial [Lates calcarifer]
SMAX5B017422	THA2	1.03636	0.00475155	0.0170743	PREDICTED: probable low-specificity L-threonine aldolase 2 [Paralichthys olivaceus]
SMAX5B000177	CAD	1.03645	0.00990803	0.0313485	PREDICTED: CAD protein [Lates calcarifer]
SMAX5B011987	CROT	1.03661	0.00713998	0.0239282	PREDICTED: peroxisomal carnitine O-octanoyltransferase [Lates calcarifer]
SMAX5B001743	patl1	1.03728	0.00659047	0.0223797	PREDICTED: LOW QUALITY PROTEIN: protein PAT1 homolog 1 [Lates calcarifer]
SMAX5B020337	gsp-2	1.03768	0.0076147	0.0252271	PREDICTED: serine/threonine-protein phosphatase alpha-2 isoform [Larimichthys crocea]
SMAX5B017191	LRCH3	1.03821	0.00376144	0.0140185	PREDICTED: leucine-rich repeat and calponin homology domain-containing protein 3 isoform X3 [Cynoglossus semilaevis]
SMAX5B007146	BCAR1	1.03845	0.00226079	0.00911232	PREDICTED: breast cancer anti-estrogen resistance protein 1 isoform X3 [Lates calcarifer]
SMAX5B020831	NARFL	1.03884	0.00851618	0.0276482	PREDICTED: cytosolic Fe-S cluster assembly factor NARFL [Paralichthys olivaceus]
SMAX5B009493	Rnf38	1.03953	0.00715683	0.023971	PREDICTED: E3 ubiquitin-protein ligase RLIM-like isoform X1 [Stegastes partitus]
SMAX5B002182	szrd1	1.03997	0.0150152	0.043868	PREDICTED: SUZ domain-containing protein 1-like [Lates calcarifer]
SMAX5B009514	RNF31	1.04083	0.00579615	0.0201513	PREDICTED: E3 ubiquitin-protein ligase RNF31-like isoform X5 [Lates calcarifer]
SMAX5B012324	qser1	1.04085	0.00487103	0.0174326	PREDICTED: glutamine and serine-rich protein 1 [Lates calcarifer]
SMAX5B001242	ginm1	1.04096	0.00283741	0.01107	PREDICTED: glycoprotein integral membrane protein 1 [Paralichthys olivaceus]
SMAX5B017125	tmx3	1.04128	0.00153844	0.00659844	PREDICTED: protein disulfide-isomerase TMX3 [Pundamilia nyererei]
SMAX5B019498	Larp4b	1.04169	0.0142044	0.0419014	PREDICTED: la-related protein 4B isoform X1 [Lates calcarifer]
SMAX5B000437	NEK9	1.04281	0.00212243	0.00863146	PREDICTED: serine/threonine-protein kinase Nek9 isoform X2 [Lates calcarifer]
SMAX5B022359	GNB4	1.04313	0.00410401	0.0150851	PREDICTED: guanine nucleotide-binding protein subunit beta-4 [Lates calcarifer]
SMAX5B017274	PARG	1.0432	0.00196086	0.00808048	PREDICTED: poly(ADP-ribose) glycohydrolase-like isoform X1 [Paralichthys olivaceus]
SMAX5B020229	SAP30BP	1.04321	0.00459366	0.0165676	SAP30-binding protein [Larimichthys crocea]
SMAX5B020376	MAZ	1.04355	0.00308582	0.0118559	PREDICTED: myc-associated zinc finger protein-like isoform X3 [Paralichthys olivaceus]
SMAX5B017502	EPS8	1.04362	0.0116484	0.0356991	PREDICTED: LOW QUALITY PROTEIN: epidermal growth factor receptor kinase substrate 8-like [Lates calcarifer]
SMAX5B013924	PRRC2B	1.0441	0.0091736	0.0294095	PREDICTED: protein PRRC2B isoform X11 [Cynoglossus semilaevis]
SMAX5B013423	TRAPPC6B	1.04418	0.00279523	0.010932	PREDICTED: trafficking protein particle complex subunit 6B-like [Lates calcarifer]
SMAX5B001129	INTS6	1.04439	0.00515786	0.0182557	PREDICTED: integrator complex subunit 6 isoform X1 [Paralichthys olivaceus]
SMAX5B013553	PITPNB	1.04461	0.0124396	0.0375806	PREDICTED: phosphatidylinositol transfer protein beta isoform-like [Lates calcarifer]
SMAX5B008324	ACTR10	1.04468	0.00676162	0.0228817	PREDICTED: actin-related protein 10 [Lates calcarifer]
SMAX5B022101	LRRK2	1.04474	0.00282161	0.0110137	PREDICTED: leucine-rich repeat serine/threonine-protein kinase 2 isoform X1 [Paralichthys olivaceus]
SMAX5B000937	GPN1	1.04491	0.00405906	0.0149447	PREDICTED: GPN-loop GTPase 1 isoform X1 [Paralichthys olivaceus]
SMAX5B013207	lrrc28	1.04572	0.00237113	0.0094942	PREDICTED: leucine-rich repeat-containing protein 28 [Lates calcarifer]
XLOC_019704	SPATA2L	1.04575	0.00417456	0.0152903	PREDICTED: spermatogenesis-associated protein 2-like protein [Paralichthys olivaceus]
SMAX5B019223	CAB39	1.04738	0.0017962	0.00751063	PREDICTED: calcium-binding protein 39-like [Lates calcarifer]
SMAX5B018313	REV1	1.04765	0.0103571	0.0325014	PREDICTED: LOW QUALITY PROTEIN: DNA repair protein REV1 [Lates calcarifer]
SMAX5B020976	RPS6KA3	1.04913	0.00564517	0.0197157	PREDICTED: LOW QUALITY PROTEIN: ribosomal protein S6 kinase alpha-3-like [Lates calcarifer]
SMAX5B016373	Anks1a	1.0492	0.0131584	0.0393016	PREDICTED: ankyrin repeat and SAM domain-containing protein 1A isoform X7 [Lates calcarifer]
SMAX5B001474	HDLBP	1.0494	0.00856124	0.027769	PREDICTED: vigilin-like [Stegastes partitus]
SMAX5B014530	CCNT1	1.04947	0.0140797	0.0416172	Cyclin-T1 [Larimichthys crocea]
SMAX5B004712	psen2	1.04947	0.00183362	0.00765076	PREDICTED: presenilin-2 [Stegastes partitus]
SMAX5B012940	Nagk	1.05	0.00520438	0.0183871	PREDICTED: N-acetyl-D-glucosamine kinase [Paralichthys olivaceus]
SMAX5B004750	Ttll4	1.05017	0.00307551	0.0118188	PREDICTED: LOW QUALITY PROTEIN: tubulin polyglutamylase TTLL4 [Lates calcarifer]
SMAX5B017937	Hps6	1.05088	0.00229247	0.00921476	PREDICTED: Hermansky-Pudlak syndrome 6 protein [Lates calcarifer]
SMAX5B015275	NLRC3	1.05117	0.00523864	0.018486	PREDICTED: protein NLRC3-like [Paralichthys olivaceus]
SMAX5B019652	DAAM1	1.05181	0.003307	0.0125779	PREDICTED: disheveled-associated activator of morphogenesis 1 isoform X2 [Lates calcarifer]
SMAX5B001358	Yaf2	1.05206	0.00577586	0.0200887	PREDICTED: YY1-associated factor 2 [Larimichthys crocea]
SMAX5B018745	Man1b1	1.05236	0.00128835	0.00567322	PREDICTED: endoplasmic reticulum mannosyl-oligosaccharide 1,2-alpha-mannosidase [Paralichthys olivaceus]
SMAX5B021557	DTX2	1.05253	0.00949731	0.0302605	PREDICTED: probable E3 ubiquitin-protein ligase DTX2 isoform X1 [Kryptolebias marmoratus]
SMAX5B015148	Akap2	1.05275	0.0121969	0.0370373	PREDICTED: A-kinase anchor protein 2-like [Austrofundulus limnaeus]
XLOC_013396	CBX2	1.05277	0.00461344	0.0166321	PREDICTED: chromobox protein homolog 2 isoform X1 [Larimichthys crocea]
SMAX5B016696	MTR	1.05344	0.00778615	0.0256843	PREDICTED: methionine synthase isoform X1 [Lates calcarifer]
SMAX5B015028	Fkbpl	1.05394	0.00920953	0.0294979	PREDICTED: FK506-binding protein-like [Paralichthys olivaceus]
SMAX5B009846	dnm1l	1.05491	0.011264	0.0347397	PREDICTED: dynamin-1-like protein isoform X2 [Lates calcarifer]
SMAX5B006726	GTF2E1	1.05593	0.00196564	0.00809642	PREDICTED: general transcription factor IIE subunit 1 [Stegastes partitus]
XLOC_019721	CDK10	1.05603	0.0130719	0.0391093	PREDICTED: cyclin-dependent kinase 10 isoform X1 [Haplochromis burtoni]
SMAX5B021291	CAPN9	1.05674	0.00171446	0.00722526	Calpain-9 [Larimichthys crocea]
SMAX5B019691	serac1	1.05681	0.00180398	0.00753911	PREDICTED: protein SERAC1 [Paralichthys olivaceus]
SMAX5B008347	EIF2B4	1.05688	0.00207552	0.00847194	PREDICTED: LOW QUALITY PROTEIN: translation initiation factor eIF-2B subunit delta [Lates calcarifer]
SMAX5B011397	EDNRA	1.05699	0.00143803	0.00622954	PREDICTED: endothelin-1 receptor [Paralichthys olivaceus]
SMAX5B007567	Tusc3	1.05703	0.00870831	0.0281478	PREDICTED: tumor suppressor candidate 3 [Paralichthys olivaceus]
SMAX5B009052	C20orf194	1.05741	0.00447508	0.0162094	PREDICTED: LOW QUALITY PROTEIN: uncharacterized protein C20orf194 homolog [Lates calcarifer]
SMAX5B017550	PELP1	1.05788	0.0110844	0.0342781	PREDICTED: proline-, glutamic acid- and leucine-rich protein 1-like [Lates calcarifer]
SMAX5B022069	TMTC3	1.05852	0.00262763	0.0103545	PREDICTED: LOW QUALITY PROTEIN: transmembrane and TPR repeat-containing protein 3 [Lates calcarifer]
SMAX5B002611	BRPF3	1.05916	0.0019305	0.00797584	PREDICTED: bromodomain and PHD finger-containing protein 3 isoform X1 [Lates calcarifer]
SMAX5B019637	Ppp1r13b	1.05936	0.0066924	0.0226648	PREDICTED: apoptosis-stimulating of p53 protein 1 isoform X4 [Stegastes partitus]
SMAX5B007921	Sec16b	1.05945	0.00911059	0.0292287	PREDICTED: LOW QUALITY PROTEIN: protein transport protein Sec16B [Lates calcarifer]
SMAX5B005579	PFKFB2	1.05952	0.00485563	0.0173881	6-phosphofructo-2-kinase/fructose-2,6-bisphosphatase 2 [Larimichthys crocea]
SMAX5B003808	Znf319	1.05998	0.00490211	0.0175261	PREDICTED: junctophilin-3-like isoform X2 [Haplochromis burtoni]
SMAX5B006450	VPS4B	1.06024	0.00414247	0.0151948	PREDICTED: vacuolar protein sorting-associated protein 4B isoform X1 [Notothenia coriiceps]
SMAX5B010273	Pikfyve	1.06043	0.00525461	0.0185386	PREDICTED: 1-phosphatidylinositol 3-phosphate 5-kinase isoform X2 [Paralichthys olivaceus]
SMAX5B011226	PHB	1.06066	0.0146264	0.0428873	PREDICTED: prohibitin isoform X1 [Cyprinus carpio]
SMAX5B000340	PPM1A	1.06103	0.00345732	0.0130559	PREDICTED: protein phosphatase 1A isoform X2 [Lates calcarifer]
SMAX5B006291	Crebbp	1.06201	0.00654877	0.0222509	PREDICTED: histone acetyltransferase p300-like [Paralichthys olivaceus]
SMAX5B018177	sumo3	1.06217	0.00139198	0.00606304	PREDICTED: small ubiquitin-related modifier 3 [Poecilia mexicana]
SMAX5B019243	Vgll4	1.06252	0.00590611	0.020449	PREDICTED: transcription cofactor vestigial-like protein 4 [Lates calcarifer]
SMAX5B009540	Ube2g1	1.06255	0.00214905	0.00872365	PREDICTED: ubiquitin-conjugating enzyme E2 G1-like [Poecilia formosa]
SMAX5B004096	Taf1	1.0632	0.00446113	0.0161655	PREDICTED: transcription initiation factor TFIID subunit 1-like [Xiphophorus maculatus]
XLOC_000883	Rnf11	1.0634	0.00418634	0.0153175	PREDICTED: RING finger protein 11-like [Cynoglossus semilaevis]
SMAX5B009710	Ndufaf4	1.06346	0.00909334	0.0291893	PREDICTED: NADH dehydrogenase [ubiquinone] 1 alpha subcomplex assembly factor 4 [Paralichthys olivaceus]
SMAX5B021954	Pak2	1.06352	0.00252775	0.0100211	PREDICTED: LOW QUALITY PROTEIN: serine/threonine-protein kinase PAK 2-like [Lates calcarifer]
SMAX5B016828	TMEM63B	1.06364	0.00251757	0.00998546	PREDICTED: CSC1-like protein 2 isoform X1 [Lates calcarifer]
XLOC_016883	Klhl20	1.06447	0.0056261	0.0196607	PREDICTED: kelch-like protein 20 [Lates calcarifer]
SMAX5B008066	RBL1	1.06472	0.00337019	0.012787	PREDICTED: LOW QUALITY PROTEIN: retinoblastoma-like protein 1 [Lates calcarifer]
SMAX5B018877	rnasekb	1.06602	0.00553824	0.0193959	PREDICTED: ribonuclease kappa [Fundulus heteroclitus]
SMAX5B006926	Rnf103	1.06661	0.00367711	0.0137477	PREDICTED: E3 ubiquitin-protein ligase RNF103 [Paralichthys olivaceus]
SMAX5B013741	NOL7	1.0668	0.00276146	0.0108239	PREDICTED: nucleolar protein 7 [Lates calcarifer]
XLOC_022976	CFL2	1.06748	0.00854728	0.0277339	PREDICTED: cofilin-2 [Larimichthys crocea]
SMAX5B017612	zyg11	1.06782	0.00910176	0.0292057	PREDICTED: protein zyg-11 homolog B [Lates calcarifer]
SMAX5B013355	PRPF8	1.06802	0.0105979	0.0330907	PREDICTED: pre-mRNA-processing-splicing factor 8 [Paralichthys olivaceus]
SMAX5B015080	gpn3	1.06823	0.0101759	0.0320525	PREDICTED: GPN-loop GTPase 3 [Stegastes partitus]
SMAX5B014082	uba3	1.06944	0.00757523	0.025134	PREDICTED: LOW QUALITY PROTEIN: NEDD8-activating enzyme E1 catalytic subunit-like [Lates calcarifer]
XLOC_020250	VAMP8	1.06945	0.00576356	0.0200498	PREDICTED: vesicle-associated membrane protein 8-like [Paralichthys olivaceus]
SMAX5B004054	KCT2	1.0703	0.00786471	0.0258902	PREDICTED: keratinocyte-associated transmembrane protein 2 isoform X2 [Lates calcarifer]
SMAX5B020984	rhot1a	1.07039	0.00391245	0.0145017	PREDICTED: mitochondrial Rho GTPase 1-A isoform X4 [Lates calcarifer]
SMAX5B020335	Arhgap17	1.07216	0.00541379	0.0190053	PREDICTED: rho GTPase-activating protein 17 isoform X1 [Lates calcarifer]
XLOC_012543	GMCL1	1.07226	0.00269144	0.0105847	PREDICTED: germ cell-less protein-like 1 [Lates calcarifer]
SMAX5B015978	Elac2	1.07298	0.00544195	0.0190928	PREDICTED: zinc phosphodiesterase ELAC protein 2-like isoform X3 [Lates calcarifer]
SMAX5B009849	HGF	1.07324	0.00937313	0.0299644	PREDICTED: LOW QUALITY PROTEIN: hepatocyte growth factor-like [Lates calcarifer]
SMAX5B008015	CAMTA2	1.07344	0.00106395	0.00482588	PREDICTED: LOW QUALITY PROTEIN: calmodulin-binding transcription activator 2-like [Lates calcarifer]
SMAX5B011497	PLRG1	1.07355	0.00169401	0.00715106	PREDICTED: pleiotropic regulator 1 [Lates calcarifer]
SMAX5B008747	NDST2	1.07358	0.00146954	0.00634607	PREDICTED: bifunctional heparan sulfate N-deacetylase/N-sulfotransferase 2 [Paralichthys olivaceus]
SMAX5B005295	nes	1.07384	0.0155377	0.0450828	PREDICTED: LOW QUALITY PROTEIN: nestin-like [Lates calcarifer]
SMAX5B022017	usp37	1.07433	0.00255825	0.0101173	PREDICTED: LOW QUALITY PROTEIN: ubiquitin carboxyl-terminal hydrolase 37 [Lates calcarifer]
XLOC_009093	actb	1.07433	0.012988	0.0389112	PREDICTED: LOW QUALITY PROTEIN: actin, cytoplasmic 2-like [Neolamprologus brichardi]
SMAX5B003519	RIC1	1.07599	0.00206329	0.00843758	PREDICTED: RAB6A-GEF complex partner protein 1 [Lates calcarifer]
SMAX5B015724	med30	1.07629	0.00513367	0.0181773	PREDICTED: mediator of RNA polymerase II transcription subunit 30 [Lates calcarifer]
SMAX5B019666	smek1	1.07698	0.00149347	0.00642999	PREDICTED: serine/threonine-protein phosphatase 4 regulatory subunit 3A isoform X1 [Lates calcarifer]
SMAX5B008261	SNW1	1.07736	0.0038444	0.0142764	PREDICTED: SNW domain-containing protein 1 [Paralichthys olivaceus]
SMAX5B006354	mib1	1.07745	0.00102939	0.00468963	PREDICTED: E3 ubiquitin-protein ligase MIB1 isoform X5 [Lates calcarifer]
SMAX5B016525	rsrc2	1.07812	0.00532143	0.0187407	PREDICTED: arginine/serine-rich coiled-coil protein 2 [Xiphophorus maculatus]
SMAX5B011778	Cops7a	1.07849	0.00302745	0.0116864	PREDICTED: COP9 signalosome complex subunit 7a isoform X2 [Paralichthys olivaceus]
SMAX5B008292	FKBP1B	1.07866	0.00955971	0.0304263	PREDICTED: peptidyl-prolyl cis-trans isomerase FKBP1B isoform X1 [Xiphophorus maculatus]
SMAX5B004358	NDUFS2	1.07911	0.0114982	0.0353412	PREDICTED: LOW QUALITY PROTEIN: NADH dehydrogenase [ubiquinone] iron-sulfur protein 2, mitochondrial [Lates calcarifer]
SMAX5B000171	SUSD6	1.07934	0.00835008	0.027189	PREDICTED: sushi domain-containing protein 6 [Lates calcarifer]
SMAX5B005883	GATAD2A	1.07935	0.00364322	0.013647	PREDICTED: transcriptional repressor p66 alpha-like [Xiphophorus maculatus]
SMAX5B021943	Pdcd10	1.07937	0.00482324	0.0172932	PREDICTED: programmed cell death protein 10 [Lates calcarifer]
SMAX5B020684	Anapc2	1.07966	0.00227175	0.00914815	PREDICTED: LOW QUALITY PROTEIN: anaphase-promoting complex subunit 2 [Lates calcarifer]
SMAX5B016539	Nipbl	1.08072	0.00501553	0.0178341	PREDICTED: LOW QUALITY PROTEIN: nipped-B-like protein [Lates calcarifer]
SMAX5B001276	Cgrrf1	1.08092	0.00711107	0.023854	PREDICTED: cell growth regulator with RING finger domain protein 1 [Paralichthys olivaceus]
SMAX5B016505	CLIP1	1.08101	0.00162984	0.0069282	PREDICTED: CAP-Gly domain-containing linker protein 1 isoform X6 [Lates calcarifer]
SMAX5B011779	Rabac1	1.08214	0.00475386	0.0170791	PREDICTED: prenylated Rab acceptor protein 1 [Larimichthys crocea]
SMAX5B009618	FUT9	1.08235	0.0026332	0.0103742	PREDICTED: alpha-(1,3)-fucosyltransferase 9-like isoform X1 [Paralichthys olivaceus]
SMAX5B021312	S100A13	1.08282	0.0108299	0.0336383	PREDICTED: protein S100-A14 [Paralichthys olivaceus]
SMAX5B019358	MAPK1	1.08301	0.00463017	0.016689	PREDICTED: mitogen-activated protein kinase 1 [Larimichthys crocea]
SMAX5B020503	EAPP	1.08347	0.00171861	0.0072361	PREDICTED: E2F-associated phosphoprotein isoform X1 [Lates calcarifer]
SMAX5B020602	WAPAL	1.08348	0.00293684	0.0113975	PREDICTED: wings apart-like protein homolog [Stegastes partitus]
SMAX5B008221	prpf39	1.08366	0.00448344	0.0162264	PREDICTED: pre-mRNA-processing factor 39 isoform X1 [Paralichthys olivaceus]
SMAX5B006519	PRPSAP2	1.08427	0.00499218	0.0177726	PREDICTED: phosphoribosyl pyrophosphate synthase-associated protein 2 [Lates calcarifer]
SMAX5B007058	tmem55bb	1.08429	0.0029921	0.0115865	PREDICTED: transmembrane protein 55B-A-like [Stegastes partitus]
XLOC_012786	prrc1	1.08439	0.00587697	0.0203601	PREDICTED: protein PRRC1 isoform X3 [Lates calcarifer]
SMAX5B021380	ARID2	1.0844	0.00103833	0.00472304	PREDICTED: AT-rich interactive domain-containing protein 2 [Lates calcarifer]
SMAX5B002065	YTHDF2	1.08544	0.00304606	0.0117414	PREDICTED: YTH domain-containing family protein 3 isoform X2 [Lates calcarifer]
SMAX5B014042	thoc7	1.08549	0.00975975	0.0309681	PREDICTED: THO complex subunit 7 homolog [Stegastes partitus]
SMAX5B003742	rnf168	1.08571	0.00729578	0.0243625	PREDICTED: E3 ubiquitin-protein ligase RNF168 isoform X2 [Paralichthys olivaceus]
XLOC_022240	RNF130	1.08574	0.000965937	0.00445107	PREDICTED: LOW QUALITY PROTEIN: E3 ubiquitin-protein ligase RNF130 [Lates calcarifer]
SMAX5B014662	ATF7	1.0858	0.0135077	0.0401344	PREDICTED: cyclic AMP-dependent transcription factor ATF-7-like [Lates calcarifer]
SMAX5B016700	NHLRC3	1.0862	0.00495057	0.0176565	PREDICTED: NHL repeat-containing protein 3 [Paralichthys olivaceus]
SMAX5B020767	PRPSAP1	1.08621	0.00448135	0.0162221	PREDICTED: phosphoribosyl pyrophosphate synthase-associated protein 1 isoform X2 [Stegastes partitus]
SMAX5B003869	ppp1cb	1.08678	0.00494321	0.0176373	Serine/threonine-protein phosphatase PP1-beta catalytic subunit [Larimichthys crocea]
SMAX5B011487	ELMOD2	1.08768	0.00622439	0.0213625	PREDICTED: ELMO domain-containing protein 2 [Lates calcarifer]
SMAX5B009066	CDCA4	1.08788	0.00318199	0.0121803	PREDICTED: cell division cycle-associated protein 4 [Larimichthys crocea]
SMAX5B015846	MTERF1	1.08818	0.0142339	0.0419667	Transcription termination factor, mitochondrial precursor [Anoplopoma fimbria]
SMAX5B011588	PSIP1	1.08824	0.0105207	0.032898	PREDICTED: PC4 and SFRS1-interacting protein isoform X1 [Paralichthys olivaceus]
XLOC_017823	Phf14	1.08918	0.00331656	0.0126106	PREDICTED: PHD finger protein 14 isoform X2 [Paralichthys olivaceus]
SMAX5B017170	ATG16L2	1.08949	0.00309668	0.0118912	PREDICTED: autophagy-related protein 16-2-like isoform X1 [Lates calcarifer]
SMAX5B007430	GOLGA7B	1.08955	0.00591153	0.0204638	PREDICTED: golgin subfamily A member 7B-like [Maylandia zebra]
SMAX5B015890	apoeb	1.08977	0.0134123	0.0399113	PREDICTED: apolipoprotein Eb-like [Lates calcarifer]
SMAX5B013733	ranbp9	1.09086	0.00706908	0.0237266	PREDICTED: ran-binding protein 9 [Paralichthys olivaceus]
SMAX5B021932	SP3	1.09156	0.00192118	0.00794479	PREDICTED: transcription factor Sp3-like [Paralichthys olivaceus]
SMAX5B004728	Rab8b	1.09158	0.00720801	0.0241146	PREDICTED: ras-related protein Rab-8B [Lates calcarifer]
SMAX5B019418	Map3k7	1.09221	0.00217428	0.00881391	PREDICTED: mitogen-activated protein kinase kinase kinase 7 isoform X1 [Paralichthys olivaceus]
SMAX5B010078	arih1	1.09252	0.00450162	0.0162789	PREDICTED: E3 ubiquitin-protein ligase ARIH1 [Lates calcarifer]
[truncated: 2,817 more rows]

## Sheet: Table S2
Table S2. The differently expressed genes in the CTL vs. TB group
id	Symbol	log2(FC)	Pvalue	FDR	Description
SMAX5B002496	ENDOD1	-10.8165	7.51762e-08	1.57366e-05	PREDICTED: endonuclease domain-containing 1 protein-like [Lates calcarifer]
SMAX5B020931	Tmem235	-10.795	3.01175e-05	0.00210976	PREDICTED: transmembrane protein 235-like [Larimichthys crocea]
SMAX5B012680	Cenpq	-10.6912	7.00421e-06	0.000670032	PREDICTED: centromere protein Q [Lates calcarifer]
XLOC_024262	Vcam1	-10.5507	0.000306632	0.0127474	PREDICTED: B-cell receptor CD22-like [Maylandia zebra]
SMAX5B022022	Irs2	-10.5118	0.000106176	0.00560592	PREDICTED: insulin receptor substrate 2-like [Stegastes partitus]
SMAX5B010303	GCK	-9.85599	9.98125e-07	0.000143223	glucokinase [Scophthalmus maximus]
SMAX5B020193	CENPT	-9.77588	7.34873e-08	1.55662e-05	PREDICTED: centromere protein T [Paralichthys olivaceus]
SMAX5B019138	Msn	-9.63178	8.79019e-05	0.00487239	PREDICTED: moesin-like isoform X2 [Lates calcarifer]
SMAX5B002425	cenpl	-9.60733	4.77449e-06	0.000514864	PREDICTED: centromere protein L isoform X1 [Paralichthys olivaceus]
SMAX5B008524	PLA2G10	-9.48516	0.000184791	0.00876796	PREDICTED: group 10 secretory phospholipase A2-like [Larimichthys crocea]
SMAX5B004384	ARHGEF39	-9.38802	8.06864e-06	0.000749	PREDICTED: rho guanine nucleotide exchange factor 39 [Paralichthys olivaceus]
SMAX5B006080	Mpp7	-9.26444	1.73525e-07	3.31992e-05	PREDICTED: MAGUK p55 subfamily member 7-like isoform X1 [Lates calcarifer]
SMAX5B010547	FOXM1	-9.25267	4.30129e-08	9.6877e-06	PREDICTED: forkhead box protein M1 [Paralichthys olivaceus]
SMAX5B011852	trip13	-9.17159	6.94472e-05	0.00417458	PREDICTED: pachytene checkpoint protein 2 homolog [Paralichthys olivaceus]
SMAX5B010418	LRRC74B	-8.96578	6.1717e-05	0.00381006	PREDICTED: leucine-rich repeat-containing protein 74B-like isoform X3 [Lates calcarifer]
SMAX5B022699	donson	-8.85591	0.000255744	0.0111805	PREDICTED: protein downstream neighbor of Son [Lates calcarifer]
SMAX5B016326	TRIM25	-8.40939	0.000166214	0.00814722	PREDICTED: tripartite motif-containing protein 16-like [Lates calcarifer]
SMAX5B007292	epd	-8.285	7.77677e-06	0.000732128	PREDICTED: LOW QUALITY PROTEIN: ependymin-like, partial [Lates calcarifer]
SMAX5B002697	CPNE9	-8.16323	0.00022861	0.010246	PREDICTED: copine-9 isoform X2 [Oreochromis niloticus]
SMAX5B011702	mtbp	-7.96578	0.000274699	0.0117812	PREDICTED: mdm2-binding protein isoform X1 [Lates calcarifer]
SMAX5B017678	PCSK9	-7.90689	0.00143278	0.0411411	PREDICTED: proprotein convertase subtilisin/kexin type 9 isoform X1 [Lates calcarifer]
SMAX5B013342	NUMA1	-7.66534	4.26631e-14	7.59104e-11	PREDICTED: nuclear mitotic apparatus protein 1 [Cyprinodon variegatus]
SMAX5B009828	Lrrc56	-7.61961	0.00107941	0.032789	PREDICTED: leucine-rich repeat-containing protein 56 isoform X1 [Lates calcarifer]
SMAX5B001767	MYBL1	-7.59495	0.000446068	0.0171794	PREDICTED: myb-related protein A isoform X2 [Lates calcarifer]
SMAX5B014182	Cit	-7.59246	5.77382e-12	4.66971e-09	Citron Rho-interacting kinase [Larimichthys crocea]
SMAX5B019922	mid1ip1b	-7.33565	9.80892e-13	9.69612e-10	PREDICTED: mid1-interacting protein 1-B-like [Notothenia coriiceps]
SMAX5B004500	CCDC171	-7.32193	0.000704913	0.0237998	PREDICTED: coiled-coil domain-containing protein 171-like [Lates calcarifer]
SMAX5B004528	PLCH1	-7.16323	7.07573e-05	0.00419662	PREDICTED: 1-phosphatidylinositol 4,5-bisphosphate phosphodiesterase eta-1 isoform X2 [Paralichthys olivaceus]
SMAX5B011100	ANLN	-6.88468	1.86006e-14	3.67734e-11	PREDICTED: LOW QUALITY PROTEIN: actin-binding protein anillin-like [Lates calcarifer]
SMAX5B019175	Hmmr	-6.62205	1.9843e-11	1.26095e-08	PREDICTED: hyaluronan mediated motility receptor [Paralichthys olivaceus]
SMAX5B000060	esco2	-6.61471	2.48871e-07	4.34133e-05	PREDICTED: LOW QUALITY PROTEIN: N-acetyltransferase ESCO2-like [Lates calcarifer]
SMAX5B008113	Vsnl1	-6.59246	1.06872e-10	5.76234e-08	PREDICTED: visinin-like protein 1 [Cynoglossus semilaevis]
SMAX5B009545	ncaph	-6.54303	1.84829e-06	0.000243605	PREDICTED: condensin complex subunit 2 [Paralichthys olivaceus]
SMAX5B007464	smc2	-6.10643	1.71143e-11	1.17121e-08	PREDICTED: structural maintenance of chromosomes protein 2 [Paralichthys olivaceus]
XLOC_007163	FAM64A	-6.01681	2.20682e-07	4.04803e-05	PREDICTED: protein FAM64A isoform X1 [Stegastes partitus]
SMAX5B021827	MYBL2	-6.01495	1.45546e-05	0.00118794	PREDICTED: myb-related protein B isoform X2 [Lates calcarifer]
SMAX5B002482	Pmf1	-6.01247	1.86359e-05	0.0014672	PREDICTED: polyamine-modulated factor 1-like [Larimichthys crocea]
SMAX5B012667	FBLN7	-5.96257	4.89211e-12	4.14501e-09	PREDICTED: fibulin-7 [Larimichthys crocea]
SMAX5B012642	CENPF	-5.92396	1.91182e-13	2.61669e-10	PREDICTED: centromere protein F [Lates calcarifer]
SMAX5B013205	GNRHR2	-5.8462	1.00451e-20	4.46832e-17	gonadotropin-releasing hormone receptor [Seriola dumerili]
SMAX5B005954	Kpna2	-5.80816	3.48127e-13	4.38954e-10	PREDICTED: importin subunit alpha-1-like [Lates calcarifer]
SMAX5B000129	BUB1	-5.78136	3.92418e-06	0.000453396	PREDICTED: mitotic checkpoint serine/threonine-protein kinase BUB1 [Poecilia formosa]
SMAX5B002376	FANCD2	-5.78136	5.53794e-09	1.82475e-06	PREDICTED: Fanconi anemia group D2 protein [Paralichthys olivaceus]
SMAX5B015242	ercc6l	-5.76155	2.14253e-06	0.000274259	PREDICTED: DNA excision repair protein ERCC-6-like, partial [Paralichthys olivaceus]
SMAX5B000118	pbk	-5.74819	9.32608e-07	0.00013491	PREDICTED: lymphokine-activated killer T-cell-originated protein kinase [Paralichthys olivaceus]
SMAX5B018317	CDCA7	-5.71149	5.48664e-08	1.21554e-05	PREDICTED: cell division cycle-associated protein 7 [Paralichthys olivaceus]
SMAX5B005560	ube2c	-5.68975	1.28954e-10	6.55565e-08	PREDICTED: ubiquitin-conjugating enzyme E2 C [Lates calcarifer]
SMAX5B008692	cdk1	-5.68444	6.94513e-11	3.86171e-08	PREDICTED: cyclin-dependent kinase 1 isoform X1 [Larimichthys crocea]
SMAX5B014156	CYP27B1	-5.52028	1.53736e-13	2.27951e-10	PREDICTED: LOW QUALITY PROTEIN: 25-hydroxyvitamin D-1 alpha hydroxylase, mitochondrial-like [Lates calcarifer]
SMAX5B001124	ska3	-5.47573	0.000693009	0.0236562	PREDICTED: LOW QUALITY PROTEIN: spindle and kinetochore-associated protein 3 [Lates calcarifer]
SMAX5B007785	VNX1	-5.45943	0.00073788	0.0244946	PREDICTED: low affinity vacuolar monovalent cation/H(+) antiporter-like isoform X2 [Paralichthys olivaceus]
SMAX5B019830	SPTBN4	-5.45396	2.10505e-08	5.42827e-06	PREDICTED: spectrin beta chain, non-erythrocytic 4 [Poecilia reticulata]
SMAX5B000197	KNSTRN	-5.40818	8.59163e-07	0.000125304	PREDICTED: girdin-like [Lates calcarifer]
SMAX5B000238	CKAP2L	-5.39232	1.78782e-08	5.04933e-06	PREDICTED: cytoskeleton-associated protein 2-like [Lates calcarifer]
SMAX5B004213	KIF20A	-5.37977	3.42848e-08	7.92247e-06	PREDICTED: kinesin-like protein KIF20A isoform X1 [Paralichthys olivaceus]
SMAX5B013222	tpx2-a	-5.35168	0.000258913	0.0112636	PREDICTED: targeting protein for Xklp2 isoform X2 [Paralichthys olivaceus]
SMAX5B015860	cdca8	-5.29022	2.09355e-08	5.42827e-06	PREDICTED: borealin [Lates calcarifer]
SMAX5B016670	S100P	-5.20809	0.00022839	0.010246	PREDICTED: protein S100-P [Oryzias latipes]
SMAX5B011252	nuf2	-5.18982	5.9675e-06	0.000593183	PREDICTED: kinetochore protein Nuf2 [Lates calcarifer]
SMAX5B011541	Plk1	-5.17437	2.82838e-09	1.00651e-06	PREDICTED: LOW QUALITY PROTEIN: serine/threonine-protein kinase PLK1 [Lates calcarifer]
SMAX5B004078	XRRA1	-5.14975	0.000104285	0.00552243	PREDICTED: X-ray radiation resistance-associated protein 1 [Paralichthys olivaceus]
SMAX5B000961	CASP6	-5.14091	1.37703e-17	4.08359e-14	PREDICTED: caspase-6 [Lates calcarifer]
SMAX5B008641	exo1	-5.08746	0.00020649	0.0095679	PREDICTED: neuroblast differentiation-associated protein AHNAK-like [Lates calcarifer]
SMAX5B020083	TOP2A	-5.07449	4.12752e-11	2.36906e-08	PREDICTED: DNA topoisomerase 2-alpha [Paralichthys olivaceus]
SMAX5B009584	cenpa	-5.05992	3.69289e-05	0.00251753	PREDICTED: histone H3.3-like [Paralichthys olivaceus]
SMAX5B006131	mcm5	-5.04439	4.11069e-07	6.71023e-05	PREDICTED: DNA replication licensing factor MCM5 [Lates calcarifer]
SMAX5B006806	Iqgap1	-5	1.92194e-08	5.18136e-06	Ras GTPase-activating-like protein IQGAP2 [Chelonia mydas]
SMAX5B009146	nusap1	-5	2.02358e-08	5.37397e-06	PREDICTED: nucleolar and spindle-associated protein 1 [Paralichthys olivaceus]
SMAX5B017725	kif11	-4.99214	2.85417e-10	1.33643e-07	PREDICTED: kinesin-like protein KIF11 isoform X1 [Lates calcarifer]
SMAX5B004815	Ckap2	-4.96644	3.70051e-13	4.38954e-10	PREDICTED: cytoskeleton-associated protein 2-like [Lates calcarifer]
XLOC_006908	epd1	-4.91089	2.91221e-08	7.00229e-06	PREDICTED: ependymin-1-like [Lates calcarifer]
SMAX5B009291	CENPI	-4.89575	7.40329e-06	0.000700674	PREDICTED: centromere protein I isoform X1 [Paralichthys olivaceus]
SMAX5B000492	Bub1b	-4.89482	3.95252e-07	6.51177e-05	PREDICTED: mitotic checkpoint serine/threonine-protein kinase BUB1 beta [Paralichthys olivaceus]
SMAX5B014101	Traip	-4.88874	6.22003e-05	0.00381631	PREDICTED: E3 ubiquitin-protein ligase TRAIP [Paralichthys olivaceus]
SMAX5B000555	tpx2-b	-4.88174	1.97152e-07	3.69256e-05	PREDICTED: targeting protein for Xklp2-like isoform X2 [Lates calcarifer]
XLOC_008456	Myl7	-4.87774	0.00164163	0.0448687	PREDICTED: myosin regulatory light chain 2, atrial isoform [Maylandia zebra]
SMAX5B022024	rtkn2	-4.85798	4.46949e-06	0.000497035	PREDICTED: rhotekin-2-like [Larimichthys crocea]
SMAX5B007462	melk	-4.85175	4.22633e-07	6.83628e-05	PREDICTED: maternal embryonic leucine zipper kinase [Lates calcarifer]
SMAX5B022259	KIF14	-4.82443	2.57498e-05	0.00188546	Kinesin-like protein KIF14 [Larimichthys crocea]
SMAX5B006627	GAD1	-4.79008	0.000953859	0.0301457	PREDICTED: glutamate decarboxylase 1-like isoform X1 [Lates calcarifer]
SMAX5B010535	G2E3	-4.78136	5.68678e-05	0.00358812	PREDICTED: LOW QUALITY PROTEIN: G2/M phase-specific E3 ubiquitin-protein ligase [Lates calcarifer]
SMAX5B016133	e2f8	-4.77844	2.04285e-05	0.00158088	PREDICTED: transcription factor E2F8 [Lates calcarifer]
SMAX5B004165	rrm1	-4.75489	1.22517e-06	0.000170308	PREDICTED: ribonucleoside-diphosphate reductase large subunit-like [Paralichthys olivaceus]
SMAX5B005330	PRC1	-4.70044	7.43375e-05	0.00430404	PREDICTED: protein regulator of cytokinesis 1 isoform X2 [Lates calcarifer]
SMAX5B014043	ESPL1	-4.6845	1.64275e-06	0.000221435	PREDICTED: LOW QUALITY PROTEIN: separin [Lates calcarifer]
SMAX5B005156	aurka-b	-4.60486	6.5841e-06	0.000636863	PREDICTED: aurora kinase A isoform X2 [Paralichthys olivaceus]
SMAX5B007005	Camk2b	-4.60126	2.55606e-05	0.00187934	PREDICTED: calcium/calmodulin-dependent protein kinase type II subunit beta isoform X1 [Paralichthys olivaceus]
SMAX5B021982	FABP7	-4.59991	0.000408284	0.0161795	PREDICTED: fatty acid-binding protein, brain-like [Lates calcarifer]
SMAX5B021199	FGF19	-4.58976	4.61816e-06	0.000507228	PREDICTED: fibroblast growth factor 19 [Lates calcarifer]
SMAX5B007400	Atad5	-4.58496	0.00168381	0.0458106	PREDICTED: ATPase family AAA domain-containing protein 5-like isoform X3 [Paralichthys olivaceus]
SMAX5B020116	MKI67	-4.56432	3.51414e-10	1.60326e-07	PREDICTED: proliferation marker protein Ki-67 isoform X2 [Paralichthys olivaceus]
SMAX5B012443	MIS12	-4.55943	0.000799835	0.0262573	PREDICTED: protein MIS12 homolog [Paralichthys olivaceus]
SMAX5B010461	znf367	-4.53051	0.000868906	0.0279574	PREDICTED: zinc finger protein 367 [Stegastes partitus]
SMAX5B017508	ncaph2	-4.50873	1.10206e-06	0.000154401	PREDICTED: condensin-2 complex subunit H2 [Lates calcarifer]
SMAX5B016534	POLE	-4.48543	0.0002348	0.0104445	PREDICTED: DNA polymerase epsilon catalytic subunit A [Sinocyclocheilus rhinocerous]
SMAX5B004284	Tm7sf2	-4.45871	2.76074e-08	6.72902e-06	PREDICTED: delta(14)-sterol reductase [Paralichthys olivaceus]
SMAX5B019163	htxA	-4.45051	0.000694011	0.0236562	PREDICTED: phytanoyl-CoA dioxygenase domain-containing protein 1-like [Lates calcarifer]
SMAX5B014423	bora	-4.40939	0.00127268	0.0371835	PREDICTED: protein aurora borealis [Paralichthys olivaceus]
SMAX5B008197	MCM3	-4.37793	1.81705e-06	0.000242793	PREDICTED: DNA replication licensing factor MCM3 [Lates calcarifer]
SMAX5B000680	RBP2	-4.36958	9.57322e-12	7.05607e-09	PREDICTED: retinol-binding protein 2 [Paralichthys olivaceus]
SMAX5B007407	cenpm	-4.35947	1.53467e-06	0.000208446	PREDICTED: centromere protein M [Lates calcarifer]
SMAX5B001126	NEB	-4.32193	0.000214093	0.00976757	PREDICTED: nebulin isoform X3 [Larimichthys crocea]
SMAX5B016526	ndc80	-4.26209	0.000244133	0.0108056	PREDICTED: kinetochore protein NDC80 homolog [Lates calcarifer]
SMAX5B020829	hbb2	-4.22897	3.56809e-16	7.93587e-13	hemoglobin beta-2 subunit, partial [Scophthalmus maximus]
SMAX5B001500	Rgs12	-4.20945	2.33478e-05	0.00175286	PREDICTED: regulator of G-protein signaling 12-like isoform X1 [Paralichthys olivaceus]
SMAX5B005022	mms22l	-4.19967	4.36725e-05	0.00288871	PREDICTED: protein MMS22-like [Paralichthys olivaceus]
SMAX5B012668	DPEP1	-4.18888	0.000126023	0.00649947	PREDICTED: dipeptidase 1 [Lates calcarifer]
SMAX5B000485	kif15-a	-4.16993	7.69247e-08	1.59154e-05	PREDICTED: kinesin-like protein KIF15 isoform X2 [Lates calcarifer]
SMAX5B009556	Depdc1b	-4.11894	0.000484526	0.0181881	PREDICTED: DEP domain-containing protein 1B [Lates calcarifer]
SMAX5B009275	aurkb	-4.11177	4.9739e-06	0.000533136	PREDICTED: aurora kinase B-like [Paralichthys olivaceus]
SMAX5B017557	ALOX5	-4.1062	0.000274783	0.0117812	PREDICTED: arachidonate 5-lipoxygenase-like [Lates calcarifer]
SMAX5B007372	crtac1	-4.07136	2.76917e-11	1.69903e-08	PREDICTED: cartilage acidic protein 1-like [Notothenia coriiceps]
SMAX5B010025	KIF23	-4.04669	1.92728e-06	0.000250307	PREDICTED: kinesin-like protein KIF23 isoform X2 [Paralichthys olivaceus]
SMAX5B020087	birc5.2	-4	2.93828e-06	0.000360557	PREDICTED: baculoviral IAP repeat-containing protein 5.2-like [Paralichthys olivaceus]
SMAX5B013175	Pstpip1	-3.99398	0.000503936	0.0186803	PREDICTED: proline-serine-threonine phosphatase-interacting protein 1-like isoform X1 [Paralichthys olivaceus]
SMAX5B005120	PML	-3.96537	4.40944e-13	4.90357e-10	PREDICTED: DNA polymerase III PolC-type-like [Kryptolebias marmoratus]
SMAX5B020409	Dlgap5	-3.96347	2.54987e-05	0.00187934	PREDICTED: LOW QUALITY PROTEIN: disks large-associated protein 5 [Lates calcarifer]
SMAX5B005765	CDC20	-3.926	6.39801e-06	0.000625493	PREDICTED: cell division cycle protein 20 homolog isoform X2 [Lates calcarifer]
SMAX5B001886	CENPK	-3.92057	0.000151634	0.00762153	PREDICTED: centromere protein K [Lates calcarifer]
SMAX5B005773	Atcay	-3.91816	2.58908e-09	9.80158e-07	Caytaxin [Larimichthys crocea]
SMAX5B016289	CYP7A1	-3.83941	1.57473e-08	4.51921e-06	Cholesterol 7-alpha-monooxygenase [Larimichthys crocea]
SMAX5B009734	C1qtnf4	-3.83613	1.85849e-05	0.0014672	PREDICTED: complement C1q tumor necrosis factor-related protein 4-like isoform X1 [Lates calcarifer]
SMAX5B010266	sgol1	-3.82443	1.08574e-05	0.000946991	PREDICTED: shugoshin 2 isoform X1 [Paralichthys olivaceus]
SMAX5B002325	CISH	-3.80879	7.46164e-12	5.77239e-09	PREDICTED: cytokine-inducible SH2-containing protein-like [Paralichthys olivaceus]
SMAX5B002022	TK1	-3.75879	4.46059e-06	0.000497035	PREDICTED: thymidine kinase, cytosolic isoform X1 [Lates calcarifer]
SMAX5B008520	KIF20B	-3.73697	4.16972e-06	0.000472559	PREDICTED: kinesin-like protein KIF20B isoform X2 [Takifugu rubripes]
SMAX5B010337	fabp1	-3.70971	2.24788e-09	8.6949e-07	PREDICTED: fatty acid-binding protein, liver [Lates calcarifer]
SMAX5B004011	B3gnt3	-3.68824	2.03187e-09	8.034e-07	PREDICTED: N-acetyllactosaminide beta-1,3-N-acetylglucosaminyltransferase 3 isoform X1 [Oreochromis niloticus]
SMAX5B008773	fbxo5	-3.68806	0.00189557	0.0492379	PREDICTED: F-box only protein 5 [Paralichthys olivaceus]
SMAX5B009257	FREM1	-3.67243	0.000340757	0.0137798	PREDICTED: LOW QUALITY PROTEIN: FRAS1-related extracellular matrix protein 1-like [Lates calcarifer]
SMAX5B013061	PTPRD	-3.66534	0.00151533	0.0427738	PREDICTED: stonustoxin subunit alpha-like, partial [Larimichthys crocea]
SMAX5B011290	FASN	-3.64989	0.00102448	0.031923	PREDICTED: fatty acid synthase-like [Lates calcarifer]
XLOC_012987	NEK2	-3.64829	0.000670038	0.0231543	PREDICTED: serine/threonine-protein kinase Nek2 isoform X1 [Lates calcarifer]
SMAX5B014219	Grm8	-3.62232	3.20409e-05	0.00222697	PREDICTED: metabotropic glutamate receptor 6-like [Lates calcarifer]
SMAX5B017770	CBR1	-3.58496	2.24799e-07	4.08148e-05	20 beta hydroxy steroid dehydrogenase [Rachycentron canadum]
XLOC_006995	SLC7A1	-3.56478	4.60686e-07	7.31874e-05	PREDICTED: high affinity cationic amino acid transporter 1-like isoform X1 [Paralichthys olivaceus]
SMAX5B014330	calcoco1	-3.50734	2.72595e-05	0.00197147	PREDICTED: calcium-binding and coiled-coil domain-containing protein 1-like [Paralichthys olivaceus]
SMAX5B006621	Evpl	-3.4975	7.04083e-07	0.000105344	PREDICTED: envoplakin-like [Lates calcarifer]
SMAX5B010465	pl	-3.49154	0.000115528	0.0060105	histone H1, partial [Scophthalmus maximus]
SMAX5B018974	elovl6	-3.49035	1.43163e-05	0.00117387	PREDICTED: elongation of very long chain fatty acids protein 6 [Larimichthys crocea]
SMAX5B020728	ccnf	-3.48543	6.76835e-06	0.000650969	PREDICTED: cyclin-F [Lates calcarifer]
SMAX5B013215	wdr76	-3.47681	0.000587825	0.0210446	PREDICTED: WD repeat-containing protein 76 [Lates calcarifer]
SMAX5B009958	GAS2	-3.44689	0.000136829	0.00689689	PREDICTED: growth arrest-specific protein 2 [Lates calcarifer]
SMAX5B018894	IDE	-3.42536	0.00159472	0.0440602	PREDICTED: insulin-degrading enzyme-like [Poecilia mexicana]
SMAX5B021625	F13A1	-3.42196	1.36356e-05	0.00112846	PREDICTED: coagulation factor XIII A chain-like [Lates calcarifer]
SMAX5B009025	CDKN3	-3.42012	1.00401e-05	0.00088877	PREDICTED: cyclin-dependent kinase inhibitor 3 [Paralichthys olivaceus]
SMAX5B022285	Cks1b	-3.41477	1.89422e-06	0.000247823	Cyclin-dependent kinases regulatory subunit 1 [Anoplopoma fimbria]
SMAX5B012591	CYP2R1	-3.40485	5.21788e-09	1.75173e-06	PREDICTED: vitamin D 25-hydroxylase [Lates calcarifer]
SMAX5B007070	CCNB3	-3.40372	0.000108045	0.00567092	PREDICTED: G2/mitotic-specific cyclin-B3 [Lates calcarifer]
SMAX5B005606	DIAPH3	-3.39232	0.000959566	0.0302723	PREDICTED: protein diaphanous homolog 3 [Cynoglossus semilaevis]
XLOC_003233	uhrf1	-3.38752	0.000108526	0.00567945	Lysine-specific demethylase 4B [Larimichthys crocea]
SMAX5B011007	ULK2	-3.3866	4.36242e-07	6.99285e-05	PREDICTED: serine/threonine-protein kinase ULK1-like isoform X1 [Lates calcarifer]
SMAX5B002090	ABCC1	-3.37315	5.09155e-09	1.74219e-06	PREDICTED: multidrug resistance-associated protein 1-like isoform X1 [Paralichthys olivaceus]
SMAX5B018735	CDCA2	-3.36419	2.05705e-06	0.000265226	PREDICTED: cell division cycle-associated protein 2 isoform X2 [Lates calcarifer]
SMAX5B009943	athl1	-3.36287	9.71778e-09	2.98118e-06	Acid trehalase-like protein 1 [Larimichthys crocea]
SMAX5B004494	TEC	-3.32878	0.000359254	0.0143645	PREDICTED: tyrosine-protein kinase TXK-like isoform X1 [Lates calcarifer]
SMAX5B019130	Nsdhl	-3.32705	6.07393e-08	1.30209e-05	PREDICTED: sterol-4-alpha-carboxylate 3-dehydrogenase, decarboxylating [Paralichthys olivaceus]
SMAX5B017098	Usp6nl	-3.3159	5.12432e-05	0.00326799	PREDICTED: USP6 N-terminal-like protein isoform X2 [Stegastes partitus]
SMAX5B014728	EBP	-3.31216	4.33814e-05	0.00288017	PREDICTED: 3-beta-hydroxysteroid-Delta(8),Delta(7)-isomerase [Lates calcarifer]
SMAX5B007797	Depdc7	-3.29768	0.00183206	0.0481505	PREDICTED: DEP domain-containing protein 4 [Lates calcarifer]
SMAX5B017885	NPR2	-3.24882	1.11459e-08	3.30531e-06	Atrial natriuretic peptide receptor 2 [Larimichthys crocea]
SMAX5B014075	RACGAP1	-3.23478	0.000549609	0.0199984	PREDICTED: rac GTPase-activating protein 1-like [Lates calcarifer]
SMAX5B007592	GSG2	-3.22882	0.000696657	0.0236894	PREDICTED: serine/threonine-protein kinase haspin [Paralichthys olivaceus]
SMAX5B009659	ECT2	-3.22417	1.34358e-05	0.00111711	PREDICTED: protein ECT2 [Stegastes partitus]
SMAX5B003293	MS4A4A	-3.21473	0.00055843	0.0201954	PREDICTED: membrane-spanning 4-domains subfamily A member 8-like [Paralichthys olivaceus]
SMAX5B004681	ncapg2	-3.18133	0.000506962	0.0187534	PREDICTED: LOW QUALITY PROTEIN: condensin-2 complex subunit G2 [Lates calcarifer]
SMAX5B010846	es1	-3.13652	7.05771e-10	3.06287e-07	PREDICTED: ES1 protein, mitochondrial-like [Paralichthys olivaceus]
SMAX5B014144	TIMELESS	-3.12102	0.000697647	0.0236894	PREDICTED: protein timeless homolog [Lates calcarifer]
SMAX5B020281	FRMPD2	-3.11746	5.82035e-06	0.00058511	PREDICTED: FERM and PDZ domain-containing protein 2 [Paralichthys olivaceus]
XLOC_019799	Gramd2	-3.11686	2.91962e-05	0.00205331	PREDICTED: GRAM domain-containing protein 2-like [Lates calcarifer]
SMAX5B006194	Kif2c	-3.11321	0.000158504	0.00783408	PREDICTED: kinesin-like protein KIF2C isoform X2 [Lates calcarifer]
SMAX5B015524	PRDM1	-3.10852	0.00174243	0.0466914	PREDICTED: PR domain zinc finger protein 1-like isoform X1 [Lates calcarifer]
SMAX5B005058	SQLE	-3.108	0.000416236	0.0164215	PREDICTED: squalene monooxygenase [Lates calcarifer]
SMAX5B010128	ALPK3	-3.10103	3.08703e-08	7.32366e-06	PREDICTED: LOW QUALITY PROTEIN: titin homolog [Lates calcarifer]
SMAX5B001576	fen1	-3.09919	5.37898e-06	0.000569279	PREDICTED: flap endonuclease 1 [Oreochromis niloticus]
SMAX5B010490	aacs	-3.08942	4.53455e-05	0.00296041	PREDICTED: acetoacetyl-CoA synthetase [Lates calcarifer]
SMAX5B000398	tacc3	-3.05931	5.15002e-07	7.9682e-05	PREDICTED: LOW QUALITY PROTEIN: transforming acidic coiled-coil-containing protein 3 [Lates calcarifer]
SMAX5B017484	CHST3	-3.05528	6.11685e-06	0.00060465	PREDICTED: LOW QUALITY PROTEIN: carbohydrate sulfotransferase 3 [Lates calcarifer]
SMAX5B020562	GRB7	-3.05499	3.01001e-06	0.00036683	PREDICTED: growth factor receptor-bound protein 7-like [Stegastes partitus]
SMAX5B013358	smc4	-3.0465	1.83565e-07	3.47465e-05	PREDICTED: structural maintenance of chromosomes protein 4 isoform X2 [Lates calcarifer]
SMAX5B018342	fzd7-a	-3.03793	3.84996e-05	0.00260178	PREDICTED: frizzled-7-A [Oreochromis niloticus]
SMAX5B007382	hmox	-3.02526	0.000174677	0.00837746	heme oxygenase 1 [Scophthalmus maximus]
SMAX5B006762	RCE1	-3.01417	1.28326e-07	2.53701e-05	PREDICTED: endosialin [Lates calcarifer]
SMAX5B011462	Nap1	-3	1.18832e-05	0.00100684	PREDICTED: sperm-associated antigen 5 [Larimichthys crocea]
SMAX5B005886	catip	-2.98995	0.000631129	0.0220622	PREDICTED: ciliogenesis-associated TTC17-interacting protein [Lates calcarifer]
SMAX5B006333	zmcm6-b	-2.96565	1.24415e-05	0.00104421	PREDICTED: DNA replication licensing factor MCM6 [Fundulus heteroclitus]
SMAX5B011123	mt-co1	-2.95129	1.21148e-05	0.00102161	cytochrome oxidase subunit I (mitochondrion) [Kajikia albida]
SMAX5B000401	Arhgap11a	-2.94044	5.89309e-05	0.00367915	PREDICTED: rho GTPase-activating protein 11A-like [Paralichthys olivaceus]
SMAX5B010944	GFRA2	-2.9382	2.31947e-07	4.1617e-05	PREDICTED: GDNF family receptor alpha-2-like isoform X1 [Paralichthys olivaceus]
SMAX5B002571	fabp10a	-2.93119	1.11674e-05	0.000969273	liver-type fatty acid-binding protein [Epinephelus coioides]
SMAX5B014334	cdk2	-2.926	0.00177639	0.0473112	PREDICTED: cyclin-dependent kinase 2 [Lates calcarifer]
SMAX5B013026	Serinc1	-2.92057	0.00173526	0.0465693	PREDICTED: serine incorporator 1-like [Lates calcarifer]
SMAX5B005033	XYLA	-2.89775	7.04546e-07	0.000105344	PREDICTED: xylose isomerase-like [Lates calcarifer]
SMAX5B020622	ttll6	-2.88982	0.00087622	0.0281419	Tubulin polyglutamylase ttll6 [Dicentrarchus labrax]
XLOC_012785	Lmnb1	-2.88849	6.5859e-06	0.000636863	PREDICTED: lamin-B1 [Paralichthys olivaceus]
SMAX5B014963	EPS8L3	-2.88148	0.000331337	0.0135841	PREDICTED: epidermal growth factor receptor kinase substrate 8-like protein 3 [Lates calcarifer]
SMAX5B011847	Ncam1	-2.87299	5.30129e-07	8.07654e-05	PREDICTED: neural cell adhesion molecule 1-like isoform X2 [Lates calcarifer]
SMAX5B012509	KIF18A	-2.87036	0.000751081	0.0248401	PREDICTED: kinesin-like protein KIF18A isoform X2 [Lates calcarifer]
SMAX5B016608	setd8a	-2.85688	5.55512e-08	1.21554e-05	PREDICTED: N-lysine methyltransferase KMT5A-like [Paralichthys olivaceus]
SMAX5B013798	PSTPIP2	-2.85035	1.56146e-05	0.00126287	PREDICTED: proline-serine-threonine phosphatase-interacting protein 2 [Larimichthys crocea]
SMAX5B005782	GLUL	-2.84321	9.77599e-06	0.000869721	PREDICTED: glutamine synthetase [Paralichthys olivaceus]
SMAX5B008974	SLC18B1	-2.83182	8.07044e-08	1.63179e-05	PREDICTED: MFS-type transporter SLC18B1 [Lates calcarifer]
SMAX5B016704	cyp26a1	-2.81987	0.00121991	0.0358775	CYP26A1 [Dicentrarchus labrax]
XLOC_002555	PGD	-2.81773	7.48274e-05	0.00430404	PREDICTED: 6-phosphogluconate dehydrogenase, decarboxylating [Paralichthys olivaceus]
SMAX5B013053	DOCK3	-2.80735	0.00108986	0.0329795	PREDICTED: LOW QUALITY PROTEIN: dedicator of cytokinesis protein 3-like [Lates calcarifer]
XLOC_023331	Col6a6	-2.80331	5.35963e-05	0.00339374	PREDICTED: collagen alpha-6(VI) chain isoform X2 [Lates calcarifer]
XLOC_023305	nipblb	-2.80206	0.000570637	0.0205118	Nipped-B-like B, partial [Merops nubicus]
SMAX5B009981	Dapk2	-2.79689	1.82849e-06	0.000242793	PREDICTED: death-associated protein kinase 2 isoform X2 [Stegastes partitus]
SMAX5B015456	HYDIN	-2.77529	1.53678e-08	4.48262e-06	PREDICTED: LOW QUALITY PROTEIN: hydrocephalus-inducing protein homolog [Lates calcarifer]
SMAX5B022331	EFCAB7	-2.75489	0.00110223	0.0331284	PREDICTED: EF-hand calcium-binding domain-containing protein 7 [Lates calcarifer]
SMAX5B005723	HMGCR	-2.7523	1.06552e-06	0.000150467	3-hydroxy-3-methylglutaryl-Coenzyme A reductase [Scophthalmus maximus]
SMAX5B017279	Fkbp10	-2.73991	2.44161e-07	4.30134e-05	PREDICTED: peptidyl-prolyl cis-trans isomerase FKBP10-like [Paralichthys olivaceus]
SMAX5B007238	heatr1	-2.739	2.17656e-07	4.03411e-05	PREDICTED: LOW QUALITY PROTEIN: HEAT repeat-containing protein 1 [Lates calcarifer]
SMAX5B019540	NFASC	-2.73081	1.17528e-05	0.00100537	PREDICTED: neurofascin-like [Paralichthys olivaceus]
SMAX5B016483	KNTC1	-2.71114	0.000539912	0.0197262	PREDICTED: kinetochore-associated protein 1 isoform X2 [Paralichthys olivaceus]
SMAX5B007396	ncapg	-2.69808	6.37841e-05	0.00390003	PREDICTED: condensin complex subunit 3 [Lates calcarifer]
SMAX5B020027	Arsj	-2.66838	0.00106172	0.0326273	PREDICTED: arylsulfatase J [Paralichthys olivaceus]
SMAX5B009916	Fanci	-2.66676	0.000997799	0.0311471	PREDICTED: Fanconi anemia group I protein [Paralichthys olivaceus]
SMAX5B019525	Scube3	-2.66051	0.000158998	0.00783669	PREDICTED: signal peptide, CUB and EGF-like domain-containing protein 3 isoform X3 [Lates calcarifer]
SMAX5B009497	paf	-2.64588	0.00141795	0.0409572	PREDICTED: PCNA-associated factor [Paralichthys olivaceus]
XLOC_022393	CENPE	-2.63621	2.29578e-05	0.00173825	PREDICTED: centromere-associated protein E isoform X2 [Oryzias latipes]
XLOC_014204	Mamu-DRA	-2.63204	1.08554e-05	0.000946991	MHC class II alpha antigen [Scophthalmus maximus]
SMAX5B011725	DFNA5	-2.62761	0.000223732	0.0101294	PREDICTED: non-syndromic hearing impairment protein 5 isoform X1 [Paralichthys olivaceus]
SMAX5B008939	fam213b	-2.62343	0.00012919	0.00661112	PREDICTED: thioredoxin-like protein AAED1 isoform X2 [Oreochromis niloticus]
XLOC_022103	C1QC	-2.61779	5.8534e-06	0.00058511	PREDICTED: complement C1q subcomponent subunit C-like [Haplochromis burtoni]
SMAX5B009907	CTSH	-2.60435	8.06259e-08	1.63179e-05	PREDICTED: pro-cathepsin H-like [Lates calcarifer]
XLOC_011299	Glb1l2	-2.60266	0.00192753	0.0497773	PREDICTED: beta-galactosidase-1-like protein 2 [Salmo salar]
SMAX5B013146	Lpin1	-2.57929	2.08235e-05	0.00160282	PREDICTED: phosphatidate phosphatase LPIN1-like isoform X3 [Lates calcarifer]
SMAX5B012423	DAGLA	-2.56071	0.000423616	0.0166022	PREDICTED: sn1-specific diacylglycerol lipase alpha isoform X3 [Poecilia formosa]
SMAX5B005345	Tubb4b	-2.55635	6.62734e-05	0.00401089	PREDICTED: tubulin beta-1 chain-like [Sinocyclocheilus anshuiensis]
SMAX5B007870	Slco2a1	-2.54992	2.5474e-07	4.40057e-05	PREDICTED: solute carrier organic anion transporter family member 2A1 [Lates calcarifer]
SMAX5B011585	msmo1	-2.53758	1.50772e-06	0.00020636	Kelch-like protein 2 [Larimichthys crocea]
SMAX5B014201	fam83d	-2.52641	0.000276662	0.0118333	PREDICTED: protein FAM83D [Lates calcarifer]
SMAX5B001296	ZC3H12D	-2.51341	5.71405e-06	0.00058511	PREDICTED: probable ribonuclease ZC3H12D [Paralichthys olivaceus]
SMAX5B005061	ttk	-2.49432	0.000216273	0.0098418	PREDICTED: dual specificity protein kinase TTK isoform X3 [Lates calcarifer]
SMAX5B014598	ppdpfb	-2.49396	2.13329e-05	0.00162909	PREDICTED: pancreatic progenitor cell differentiation and proliferation factor B-like [Lates calcarifer]
SMAX5B016455	tubb4	-2.48043	7.27019e-06	0.000691757	PREDICTED: tectonic-2 [Lates calcarifer]
SMAX5B010670	ctc1	-2.47626	3.24059e-05	0.00223812	PREDICTED: CST complex subunit CTC1-like [Lates calcarifer]
SMAX5B005170	gpd1	-2.46294	1.9057e-05	0.00149375	glycerol-3-phosphate dehydrogenase [Rachycentron canadum]
SMAX5B017665	DHCR24	-2.46106	3.41234e-05	0.00234424	PREDICTED: delta(24)-sterol reductase [Lates calcarifer]
SMAX5B020299	Sult2b1	-2.45663	5.75882e-06	0.00058511	PREDICTED: sulfotransferase family cytosolic 2B member 1-like [Paralichthys olivaceus]
SMAX5B009236	IFIT1	-2.4446	3.7315e-06	0.0004397	PREDICTED: interferon-induced protein with tetratricopeptide repeats 1-like [Lates calcarifer]
SMAX5B006159	Elof1	-2.44074	0.000302403	0.0126575	PREDICTED: transcription elongation factor 1 homolog isoform X1 [Poecilia latipinna]
SMAX5B004359	Fcer1g	-2.44057	8.08811e-06	0.000749	PREDICTED: high affinity immunoglobulin epsilon receptor subunit gamma [Lates calcarifer]
SMAX5B015689	fabp3	-2.43769	0.000339125	0.0137764	PREDICTED: fatty acid-binding protein, heart-like [Paralichthys olivaceus]
SMAX5B011999	CD207	-2.4335	2.55134e-05	0.00187934	C-type lectin domain family 4 member C [Anoplopoma fimbria]
SMAX5B004506	Tlr13	-2.43035	0.00151836	0.0427738	PREDICTED: toll-like receptor 13 [Lates calcarifer]
XLOC_002617	Shh	-2.42717	0.00117758	0.0349211	PREDICTED: desert hedgehog protein [Paralichthys olivaceus]
SMAX5B022410	Htr3a	-2.41468	2.86269e-05	0.00203744	PREDICTED: 5-hydroxytryptamine receptor 3A-like [Stegastes partitus]
SMAX5B012624	V-FPS	-2.40964	0.000171256	0.00830287	PREDICTED: tyrosine-protein kinase Fes/Fps-like [Lates calcarifer]
SMAX5B015739	TRIB1	-2.40799	1.31157e-07	2.54005e-05	PREDICTED: tribbles homolog 1-like [Cynoglossus semilaevis]
SMAX5B020483	FETUB	-2.4025	2.33398e-05	0.00175286	PREDICTED: fetuin-B-like [Oreochromis niloticus]
XLOC_023466	rpa1	-2.38476	6.77368e-05	0.00408557	PREDICTED: replication protein A 70 kDa DNA-binding subunit-like isoform X2 [Pundamilia nyererei]
SMAX5B004141	kif4	-2.38119	0.000102821	0.00547752	PREDICTED: chromosome-associated kinesin KIF4-like [Lates calcarifer]
SMAX5B015709	CLSPN	-2.37464	0.000593889	0.021219	PREDICTED: claspin [Paralichthys olivaceus]
SMAX5B009963	banp	-2.36417	4.91557e-05	0.00316894	PREDICTED: protein BANP [Paralichthys olivaceus]
SMAX5B002190	PBRM1	-2.36119	0.00188542	0.0490956	PREDICTED: protein polybromo-1-like isoform X1 [Neolamprologus brichardi]
SMAX5B017261	THA2	-2.34863	5.52172e-06	0.000577929	PREDICTED: probable low-specificity L-threonine aldolase 2 [Larimichthys crocea]
SMAX5B010741	lys	-2.34766	8.92709e-05	0.00491764	lysozyme [Scophthalmus maximus]
SMAX5B006315	endouc	-2.31768	4.41331e-05	0.00290837	PREDICTED: coiled-coil and C2 domain-containing protein 1B isoform X2 [Lates calcarifer]
SMAX5B010996	Arrdc3	-2.30415	0.000193218	0.00911916	PREDICTED: arrestin domain-containing protein 3 isoform X1 [Stegastes partitus]
SMAX5B014940	SLC26A10	-2.30265	4.50911e-06	0.000498327	PREDICTED: solute carrier family 26 member 10-like [Lates calcarifer]
SMAX5B002661	DENND2C	-2.2854	5.69948e-06	0.00058511	PREDICTED: LOW QUALITY PROTEIN: DENN domain-containing protein 2C [Lates calcarifer]
XLOC_014503	MARCO	-2.2753	0.000775551	0.0255072	PREDICTED: macrophage receptor MARCO-like [Lates calcarifer]
SMAX5B014324	mx	-2.27396	7.1622e-05	0.00421977	Mx type 1 [Scophthalmus maximus]
SMAX5B021859	HUS1	-2.27098	2.33896e-07	4.1617e-05	PREDICTED: checkpoint protein HUS1 [Lates calcarifer]
SMAX5B007685	PLEKHA5	-2.26946	0.00111941	0.0334751	PREDICTED: pleckstrin homology domain-containing family A member 5 isoform X5 [Lepisosteus oculatus]
XLOC_000808	KLHL24	-2.26431	0.00023133	0.0103419	PREDICTED: kelch-like protein 24 [Lates calcarifer]
SMAX5B021332	Sgsm2	-2.24954	1.64194e-05	0.00131599	PREDICTED: small G protein signaling modulator 2 isoform X3 [Cynoglossus semilaevis]
SMAX5B018641	SACS	-2.23824	5.83092e-06	0.00058511	PREDICTED: sacsin-like [Paralichthys olivaceus]
SMAX5B012206	CXCR3	-2.21641	0.000735218	0.0244518	PREDICTED: C-X-C chemokine receptor type 3-like isoform X2 [Lates calcarifer]
SMAX5B006594	DHRS12	-2.20375	0.00120233	0.0355949	PREDICTED: dehydrogenase/reductase SDR family member 12-like isoform X1 [Lates calcarifer]
SMAX5B002478	SLC43A3	-2.20277	3.86034e-05	0.00260178	PREDICTED: solute carrier family 43 member 3 [Stegastes partitus]
SMAX5B016078	slc4a1	-2.20163	8.40952e-06	0.000771292	PREDICTED: LOW QUALITY PROTEIN: band 3 anion exchange protein-like [Lates calcarifer]
SMAX5B006022	EEF2	-2.19977	9.46824e-06	0.000846575	PREDICTED: elongation factor 2 [Cyprinodon variegatus]
SMAX5B002417	spp2	-2.1979	0.000184052	0.00875625	PREDICTED: secreted phosphoprotein 24 [Lates calcarifer]
SMAX5B010796	psbp1	-2.18134	0.000343534	0.0138605	PREDICTED: uncharacterized protein LOC109638083 [Paralichthys olivaceus]
SMAX5B009443	Prss23	-2.18057	0.00179638	0.0476348	PREDICTED: serine protease 23-like [Lates calcarifer]
SMAX5B008050	mcm2	-2.17441	0.000521647	0.019177	PREDICTED: DNA replication licensing factor MCM2 [Paralichthys olivaceus]
SMAX5B006211	tf	-2.16698	0.000234104	0.0104396	PREDICTED: serotransferrin-like [Stegastes partitus]
SMAX5B019459	HPSE	-2.16109	2.50559e-05	0.00186535	PREDICTED: heparanase [Lates calcarifer]
SMAX5B017457	kif19	-2.14543	0.000565405	0.0203649	PREDICTED: LOW QUALITY PROTEIN: kinesin-like protein KIF19 [Lates calcarifer]
SMAX5B015876	Atxn1	-2.14385	0.000170085	0.00826865	PREDICTED: ataxin-1 [Lates calcarifer]
SMAX5B018627	Phgdh	-2.14325	0.000386961	0.0154031	PREDICTED: D-3-phosphoglycerate dehydrogenase [Lates calcarifer]
SMAX5B008363	Fam49b	-2.14189	2.14941e-05	0.00163438	PREDICTED: protein FAM49B-like [Lates calcarifer]
XLOC_015110	P2RX7	-2.13972	0.00148075	0.0420207	purinergic receptor P2X ligand-gated ion channel 7a [Paralichthys olivaceus]
XLOC_022102	C1qa	-2.12998	0.000103166	0.00547948	C1q-like-2 [Siniperca chuatsi]
SMAX5B011871	APCS	-2.12656	6.14709e-05	0.00381006	PREDICTED: C-reactive protein-like isoform X1 [Lates calcarifer]
SMAX5B011162	HSD17B14	-2.1068	0.000715841	0.024032	PREDICTED: 17-beta-hydroxysteroid dehydrogenase 14-like [Larimichthys crocea]
SMAX5B008885	glod5	-2.10307	1.84749e-05	0.0014672	PREDICTED: glyoxalase domain-containing protein 5 [Larimichthys crocea]
SMAX5B017840	BID	-2.09378	0.000384879	0.0153546	PREDICTED: BH3-interacting domain death agonist [Hippocampus comes]
SMAX5B010630	GIMAP7	-2.09296	0.000205251	0.00956786	PREDICTED: GTPase IMAP family member 7-like [Neolamprologus brichardi]
SMAX5B004546	thyn1	-2.09228	0.00157614	0.0437507	PREDICTED: thymocyte nuclear protein 1-like [Lates calcarifer]
SMAX5B010978	RHOBTB2	-2.0917	7.49364e-05	0.00430404	PREDICTED: rho-related BTB domain-containing protein 2-like isoform X1 [Stegastes partitus]
SMAX5B018642	Kcnh7	-2.08092	0.0012063	0.0355949	PREDICTED: potassium voltage-gated channel subfamily H member 7 isoform X1 [Lates calcarifer]
SMAX5B010605	snrpf	-2.0604	0.00142828	0.041122	Small nuclear ribonucleoprotein F, partial [Bos mutus]
SMAX5B004235	slc25a35	-2.05943	0.00163635	0.0447933	PREDICTED: solute carrier family 25 member 35 [Haplochromis burtoni]
SMAX5B004714	Cyp4b1	-2.05903	0.000205951	0.00956786	cytochrome P450 [Oryzias melastigma]
SMAX5B020724	lgals3bpa	-2.05676	4.54219e-05	0.00296041	PREDICTED: galectin-3-binding protein [Paralichthys olivaceus]
SMAX5B011227	CORO1A	-2.04899	1.69085e-05	0.00134911	PREDICTED: coronin-1A-like [Lates calcarifer]
XLOC_021073	Cg25C	-2.04069	0.000489157	0.0183233	PREDICTED: collagen alpha-4(IV) chain-like, partial [Paralichthys olivaceus]
SMAX5B001319	cahz	-2.03938	8.59618e-05	0.0048098	PREDICTED: carbonic anhydrase-like [Lates calcarifer]
SMAX5B001017	ppdpfa	-2.03245	0.000609815	0.0215714	PREDICTED: pancreatic progenitor cell differentiation and proliferation factor A-like [Paralichthys olivaceus]
SMAX5B022065	CXCL10	-2.02626	0.000340434	0.0137798	chemokine CXC-like protein [Scophthalmus maximus]
SMAX5B019296	Bmp3	-2.0259	0.000130913	0.00663626	PREDICTED: bone morphogenetic protein 3 [Paralichthys olivaceus]
SMAX5B011379	Rac2	-2.02489	0.000711928	0.0239458	PREDICTED: ras-related C3 botulinum toxin substrate 2 isoform X1, partial [Cricetulus griseus]
SMAX5B020394	SH3BP1	-2.02385	0.000829155	0.02707	PREDICTED: SH3 domain-binding protein 1-like [Lates calcarifer]
SMAX5B011105	SCIN	-2.02212	0.000832749	0.0271375	PREDICTED: adseverin [Lates calcarifer]
SMAX5B010533	SPTBN5	-2.01511	7.81516e-05	0.00442851	PREDICTED: LOW QUALITY PROTEIN: spectrin beta chain, non-erythrocytic 5-like [Lates calcarifer]
SMAX5B020642	tmem106b	-2.01023	0.000411941	0.0162881	PREDICTED: transmembrane protein 106B-like [Lates calcarifer]
SMAX5B020989	HEBP2	-2.00465	0.00162185	0.0445759	PREDICTED: heme-binding protein 2-like [Lates calcarifer]
SMAX5B000247	vrk1	-1.99798	0.00188734	0.0490956	PREDICTED: serine/threonine-protein kinase VRK1-like [Lates calcarifer]
SMAX5B001592	pola1	-1.984	0.00120905	0.035617	PREDICTED: LOW QUALITY PROTEIN: DNA polymerase alpha catalytic subunit [Lates calcarifer]
SMAX5B016550	ANK1	-1.97728	0.000321745	0.0132826	PREDICTED: ankyrin-1-like isoform X8 [Lates calcarifer]
SMAX5B006272	Hsd17b7	-1.97495	0.00031794	0.013156	PREDICTED: 3-keto-steroid reductase-like [Lates calcarifer]
SMAX5B002994	LIFR	-1.96747	0.00145914	0.0416065	PREDICTED: leukemia inhibitory factor receptor-like [Larimichthys crocea]
SMAX5B000092	thbs1	-1.96003	1.58762e-05	0.00127821	PREDICTED: thrombospondin-1-like [Paralichthys olivaceus]
SMAX5B004762	lcp1	-1.95506	0.000112019	0.00584501	PREDICTED: plastin-2 [Lates calcarifer]
SMAX5B000357	GRHL1	-1.94608	0.000889628	0.0284697	PREDICTED: grainyhead-like protein 1 homolog isoform X1 [Paralichthys olivaceus]
SMAX5B004670	Plxdc2	-1.94486	0.00133617	0.0388471	PREDICTED: plexin domain-containing protein 2 isoform X1 [Lates calcarifer]
SMAX5B007324	PIK3R5	-1.94234	0.000465931	0.0177904	PREDICTED: LOW QUALITY PROTEIN: phosphoinositide 3-kinase regulatory subunit 5 [Lates calcarifer]
SMAX5B006948	Tuba1c	-1.93248	0.00027459	0.0117812	PREDICTED: tubulin alpha-1C chain-like [Haplochromis burtoni]
SMAX5B008947	CKB	-1.9321	0.000437864	0.0170107	PREDICTED: creatine kinase B-type [Paralichthys olivaceus]
SMAX5B001166	CD209	-1.91082	0.000174356	0.00837746	PREDICTED: CD209 antigen-like protein E [Lates calcarifer]
SMAX5B009391	Fermt3	-1.90689	0.000129437	0.00661112	PREDICTED: fermitin family homolog 3 [Lates calcarifer]
SMAX5B018912	RNASET2	-1.90394	0.000834803	0.0271548	PREDICTED: ribonuclease Oy-like isoform X1 [Lates calcarifer]
SMAX5B000795	FAM129A	-1.90244	0.000550946	0.0200061	PREDICTED: protein Niban-like [Paralichthys olivaceus]
SMAX5B022681	mettl21a	-1.8958	0.000160646	0.00789604	PREDICTED: protein N-lysine methyltransferase METTL21A [Lates calcarifer]
SMAX5B007523	TEKT4	-1.89522	0.000722521	0.0241197	PREDICTED: tektin-4-like [Lates calcarifer]
XLOC_020865	Ebpl	-1.89092	0.00107983	0.032789	PREDICTED: emopamil-binding protein-like [Poecilia formosa]
SMAX5B012497	gro2	-1.89015	6.00555e-05	0.00373625	PREDICTED: transducin-like enhancer protein 3 isoform X7 [Stegastes partitus]
SMAX5B015622	fam92a1	-1.86566	0.00184132	0.0482513	PREDICTED: protein FAM92A1-like isoform X1 [Cynoglossus semilaevis]
SMAX5B011016	ERAP2	-1.86561	9.16885e-05	0.00497771	PREDICTED: endoplasmic reticulum aminopeptidase 2-like [Lates calcarifer]
SMAX5B003260	LBP	-1.85827	0.00110922	0.0332823	PREDICTED: lipopolysaccharide-binding protein-like isoform X2 [Paralichthys olivaceus]
SMAX5B022028	HDAC4	-1.85561	0.000577161	0.0207045	PREDICTED: histone deacetylase 4-like isoform X2 [Larimichthys crocea]
SMAX5B021538	CLIP2	-1.84455	0.000474263	0.0180091	PREDICTED: LOW QUALITY PROTEIN: CAP-Gly domain-containing linker protein 2-like [Lates calcarifer]
SMAX5B000605	SPSB4	-1.83976	0.000616314	0.0217581	PREDICTED: SPRY domain-containing SOCS box protein 4 [Paralichthys olivaceus]
SMAX5B004996	Cthrc1	-1.83693	0.0013831	0.0400806	PREDICTED: collagen triple helix repeat-containing protein 1 isoform X2 [Cynoglossus semilaevis]
SMAX5B010559	H2-Eb1	-1.83574	0.000718877	0.0240648	MHC class II beta antigen [Scophthalmus maximus]
SMAX5B013263	CROCC	-1.83383	0.000516919	0.0190425	PREDICTED: trichohyalin-like [Nothobranchius furzeri]
SMAX5B007262	MYH9	-1.83188	0.0001672	0.00815065	PREDICTED: myosin-9-like isoform X2 [Lates calcarifer]
XLOC_012717	SYK	-1.83086	0.000129674	0.00661112	PREDICTED: tyrosine-protein kinase SYK isoform X1 [Lates calcarifer]
SMAX5B013878	Nacc2	-1.82775	7.70798e-05	0.00439577	PREDICTED: nucleus accumbens-associated protein 2-like [Paralichthys olivaceus]
SMAX5B003997	NCOR1	-1.82137	0.00152603	0.0428276	PREDICTED: nuclear receptor corepressor 1 isoform X6 [Lates calcarifer]
SMAX5B002227	FAM212A	-1.81497	0.000248497	0.0109364	PREDICTED: protein FAM212A-like [Larimichthys crocea]
SMAX5B009598	acdh-6	-1.80556	0.000601534	0.0213942	PREDICTED: probable acyl-CoA dehydrogenase 6 [Lates calcarifer]
SMAX5B014823	RFC2	-1.79926	0.000130231	0.00662059	PREDICTED: replication factor C subunit 2 [Cyprinodon variegatus]
SMAX5B022026	ARID5B	-1.7929	0.000503432	0.0186803	PREDICTED: AT-rich interactive domain-containing protein 5B [Lates calcarifer]
SMAX5B014341	UBE2R2	-1.79015	0.000154548	0.0077461	PREDICTED: ubiquitin-conjugating enzyme E2 R2 [Paralichthys olivaceus]
SMAX5B012478	SPI1	-1.78351	0.000191031	0.00903991	PREDICTED: transcription factor PU.1-like isoform X2 [Lates calcarifer]
SMAX5B018564	ACMSD	-1.783	0.00139507	0.0403617	PREDICTED: cyclin-T2 isoform X2 [Stegastes partitus]
SMAX5B010288	pepA	-1.7792	0.00047846	0.0180792	PREDICTED: putative aminopeptidase W07G4.4 [Paralichthys olivaceus]
SMAX5B016547	SLC28A3	-1.77426	0.000155534	0.00775188	PREDICTED: LOW QUALITY PROTEIN: solute carrier family 28 member 3 [Lates calcarifer]
XLOC_016751	CNFN	-1.77046	0.000303046	0.0126575	PREDICTED: cornifelin homolog [Oreochromis niloticus]
SMAX5B005205	alas1	-1.76833	0.000703105	0.0237839	PREDICTED: 5-aminolevulinate synthase, nonspecific, mitochondrial [Lates calcarifer]
SMAX5B021646	STAT4	-1.76643	0.000970315	0.0305032	PREDICTED: signal transducer and activator of transcription 4-like isoform X1 [Lates calcarifer]
SMAX5B014329	Prss1	-1.75878	0.000430355	0.0167923	PREDICTED: LOW QUALITY PROTEIN: anionic trypsin-1-like [Lates calcarifer]
SMAX5B018801	TANGO2	-1.75262	0.000205815	0.00956786	PREDICTED: transport and Golgi organization protein 2 homolog isoform X1 [Lates calcarifer]
SMAX5B004023	IL13RA2	-1.74691	0.000700105	0.0237276	PREDICTED: interleukin-13 receptor subunit alpha-2-like isoform X1 [Lates calcarifer]
SMAX5B003230	btpA	-1.74516	0.000939683	0.0298035	PREDICTED: uncharacterized protein F13E9.13, mitochondrial-like [Paralichthys olivaceus]
SMAX5B011662	POT1	-1.74507	0.00107414	0.032789	PREDICTED: LOW QUALITY PROTEIN: protection of telomeres protein 1 [Lates calcarifer]
SMAX5B021054	NR5A2	-1.73721	0.00176525	0.0471413	PREDICTED: nuclear receptor subfamily 5 group A member 2-like [Paralichthys olivaceus]
SMAX5B003758	DHRS4	-1.73643	0.000305082	0.0127127	PREDICTED: dehydrogenase/reductase SDR family member 4-like [Paralichthys olivaceus]
SMAX5B013498	HERC6	-1.73521	0.000543389	0.0198126	PREDICTED: probable E3 ubiquitin-protein ligase HERC4 [Lates calcarifer]
SMAX5B002784	Rbm12	-1.73419	0.0018363	0.0481907	PREDICTED: RNA-binding protein 12 [Paralichthys olivaceus]
SMAX5B016518	TAF15	-1.72753	0.000711292	0.0239458	PREDICTED: RNA-binding protein EWS isoform X1 [Austrofundulus limnaeus]
SMAX5B011420	ARPC1B	-1.72301	0.00120576	0.0355949	PREDICTED: actin-related protein 2/3 complex subunit 1B [Stegastes partitus]
SMAX5B020676	Fus	-1.71081	0.000282953	0.0119586	PREDICTED: RNA-binding protein FUS [Nothobranchius furzeri]
XLOC_014514	COL6A3	-1.70627	0.000228562	0.010246	PREDICTED: collagen alpha-3(VI) chain [Paralichthys olivaceus]
SMAX5B021116	AADAT	-1.70421	0.000731468	0.0243727	PREDICTED: kynurenine/alpha-aminoadipate aminotransferase, mitochondrial [Paralichthys olivaceus]
SMAX5B008630	zgc:73324	-1.69513	0.000530684	0.0194478	PREDICTED: coenzyme Q-binding protein COQ10 homolog, mitochondrial-like [Lates calcarifer]
SMAX5B011959	Mag	-1.69168	0.00155327	0.0433188	PREDICTED: myelin-associated glycoprotein-like isoform X1 [Paralichthys olivaceus]
SMAX5B019870	APLP2	-1.69111	0.000852397	0.0275258	PREDICTED: amyloid-like protein 2 [Stegastes partitus]
XLOC_023007	Ltbp1	-1.6842	0.000628942	0.0220622	PREDICTED: LOW QUALITY PROTEIN: latent-transforming growth factor beta-binding protein 2-like [Lates calcarifer]
SMAX5B008417	tbx2b	-1.68095	0.00110066	0.0331284	PREDICTED: T-box transcription factor TBX2 isoform X2 [Lates calcarifer]
SMAX5B006134	CIRBP	-1.67296	0.000175273	0.00838343	PREDICTED: cold-inducible RNA-binding protein isoform X4 [Poecilia reticulata]
SMAX5B003751	V-UBI	-1.66577	0.000643857	0.0224191	PREDICTED: NEDD8-like [Oryzias latipes]
SMAX5B013954	EGFL7	-1.66229	0.000286882	0.0120604	Epidermal growth factor-like protein 7 [Larimichthys crocea]
SMAX5B021482	ATP5G2	-1.6544	0.00107988	0.032789	PREDICTED: ATP synthase F(0) complex subunit C3, mitochondrial-like [Paralichthys olivaceus]
SMAX5B022222	MYO1F	-1.64416	0.000442865	0.0171302	PREDICTED: unconventional myosin-If-like [Paralichthys olivaceus]
XLOC_006998	TPTE2	-1.64264	0.00193948	0.0499709	PREDICTED: phosphatidylinositol 3,4,5-trisphosphate 3-phosphatase TPTE2-like [Larimichthys crocea]
SMAX5B004162	zgc:85789	-1.61994	0.00157559	0.0437507	PREDICTED: ester hydrolase C11orf54 homolog [Lates calcarifer]
SMAX5B009511	IMPA1	-1.61913	0.000844502	0.0273702	PREDICTED: inositol monophosphatase 1-like [Lates calcarifer]
SMAX5B021578	SRF	-1.612	0.00104825	0.0323812	PREDICTED: serum response factor-like isoform X1 [Lates calcarifer]
XLOC_000149	col6a1	-1.60233	0.00117703	0.0349211	PREDICTED: collagen alpha-1(VI) chain [Hippocampus comes]
SMAX5B012159	Mep1b	-1.59331	0.00181129	0.047751	PREDICTED: meprin A subunit beta-like isoform X2 [Lates calcarifer]
SMAX5B002486	MIF	-1.59257	0.000895281	0.0285479	PREDICTED: macrophage migration inhibitory factor [Paralichthys olivaceus]
SMAX5B021397	PIK3CG	-1.59125	0.0012878	0.0375102	PREDICTED: phosphatidylinositol 4,5-bisphosphate 3-kinase catalytic subunit gamma isoform [Lates calcarifer]
SMAX5B011152	RUNDC1	-1.58387	0.000281328	0.0119182	PREDICTED: LOW QUALITY PROTEIN: granulins-like [Lates calcarifer]
SMAX5B020060	enpp6	-1.58205	0.000901661	0.0286999	PREDICTED: ectonucleotide pyrophosphatase/phosphodiesterase family member 6 isoform X3 [Poecilia formosa]
SMAX5B002445	DOCK2	-1.5797	0.00171938	0.0462877	PREDICTED: LOW QUALITY PROTEIN: dedicator of cytokinesis protein 2 [Lates calcarifer]
XLOC_020332	TTC28	-1.5776	6.18844e-05	0.00381006	PREDICTED: tetratricopeptide repeat protein 28-like isoform X2 [Paralichthys olivaceus]
SMAX5B003598	RAI14	-1.56552	0.000670178	0.0231543	PREDICTED: ankycorbin isoform X1 [Paralichthys olivaceus]
XLOC_001607	Col5a2	-1.50557	0.00171293	0.0462877	PREDICTED: collagen alpha-2(V) chain [Paralichthys olivaceus]
SMAX5B010254	Etv5	-1.48509	0.0016737	0.045605	PREDICTED: ETS translocation variant 5 isoform X2 [Lates calcarifer]
SMAX5B016619	Plch2	-1.47591	0.00145814	0.0416065	PREDICTED: 1-phosphatidylinositol 4,5-bisphosphate phosphodiesterase eta-2 isoform X2 [Austrofundulus limnaeus]
SMAX5B019741	MEFV	-1.4573	0.00171513	0.0462877	PREDICTED: E3 ubiquitin-protein ligase TRIM21-like [Lates calcarifer]
SMAX5B004647	AP4S1	-1.45233	0.000719523	0.0240648	PREDICTED: AP-4 complex subunit sigma-1 [Lates calcarifer]
SMAX5B004220	fam76b	-1.45019	0.000893853	0.0285479	PREDICTED: protein FAM76B isoform X1 [Larimichthys crocea]
XLOC_000152	COL6A2	-1.44398	0.00180827	0.047751	PREDICTED: collagen alpha-2(VI) chain isoform X1 [Paralichthys olivaceus]
SMAX5B014343	Rab7a	-1.44321	0.00184717	0.0483193	PREDICTED: ras-related protein Rab-7a-like isoform X1 [Lates calcarifer]
SMAX5B015577	psmb6l-b	-1.43181	0.000675154	0.0232367	PREDICTED: proteasome subunit beta type-6-B like protein [Larimichthys crocea]
SMAX5B014471	Slpi	-1.42123	0.0005312	0.0194478	Antileukoproteinase precursor [Anoplopoma fimbria]
SMAX5B001962	Commd3	-1.33303	0.0018115	0.047751	PREDICTED: COMM domain-containing protein 3 [Lates calcarifer]
SMAX5B001315	Rpf2	-1.32943	0.00109717	0.0330881	PREDICTED: ribosome production factor 2 homolog [Lates calcarifer]
XLOC_017969	spopla	1.41958	0.00102941	0.031931	PREDICTED: speckle-type POZ protein-like isoform X1 [Larimichthys crocea]
SMAX5B020215	SSTR2	1.43397	0.00174649	0.0467298	PREDICTED: somatostatin receptor type 2-like [Lates calcarifer]
SMAX5B009724	CPT1A	1.44367	0.00151933	0.0427738	PREDICTED: carnitine O-palmitoyltransferase 1, liver isoform isoform X2 [Lates calcarifer]
SMAX5B014087	Eefsec	1.46544	0.00176717	0.0471413	PREDICTED: selenocysteine-specific elongation factor isoform X1 [Lates calcarifer]
SMAX5B013290	EGLN2	1.47309	0.000556569	0.0201691	PREDICTED: egl nine homolog 1-like [Paralichthys olivaceus]
SMAX5B017882	CTBS	1.49082	0.00158732	0.043924	PREDICTED: di-N-acetylchitobiase [Lates calcarifer]
SMAX5B008317	Enpp5	1.53505	0.000335585	0.0136638	PREDICTED: ectonucleotide pyrophosphatase/phosphodiesterase family member 5 [Lates calcarifer]
SMAX5B020902	Gcgr	1.54295	0.000865137	0.0278866	PREDICTED: glucagon receptor-like isoform X1 [Paralichthys olivaceus]
SMAX5B011444	Cyp2u1	1.5473	0.00111319	0.0333451	PREDICTED: LOW QUALITY PROTEIN: cytochrome P450 2U1 [Lates calcarifer]
SMAX5B022554	FKBP8	1.55861	0.00160708	0.044333	PREDICTED: peptidyl-prolyl cis-trans isomerase FKBP8 [Lates calcarifer]
SMAX5B005680	BBOX1	1.56321	0.00190289	0.049284	PREDICTED: gamma-butyrobetaine dioxygenase [Paralichthys olivaceus]
SMAX5B009355	timm8a	1.56387	0.00180355	0.047751	PREDICTED: mitochondrial import inner membrane translocase subunit Tim8 A [Lates calcarifer]
SMAX5B022200	Cox18	1.57503	0.000400116	0.0158912	PREDICTED: mitochondrial inner membrane protein COX18 [Paralichthys olivaceus]
SMAX5B018308	CXCR4	1.58011	0.00166459	0.0454265	CXC chemokine receptor 4 [Scophthalmus maximus]
SMAX5B005641	BBS4	1.58237	0.0010851	0.0328914	PREDICTED: Bardet-Biedl syndrome 4 protein isoform X1 [Lates calcarifer]
SMAX5B001159	LONRF2	1.58379	0.000251323	0.0110143	PREDICTED: LON peptidase N-terminal domain and RING finger protein 2 [Stegastes partitus]
SMAX5B021192	Ero1lb	1.59797	0.00178176	0.0473177	PREDICTED: ERO1-like protein beta isoform X3 [Larimichthys crocea]
SMAX5B012219	PPM1B	1.6009	0.000994142	0.0310875	PREDICTED: protein phosphatase 1B [Paralichthys olivaceus]
SMAX5B000953	phb2	1.60896	0.000690118	0.023614	PREDICTED: prohibitin-2 isoform X1 [Paralichthys olivaceus]
SMAX5B015115	Dusp4	1.61285	0.000210738	0.00966448	PREDICTED: dual specificity protein phosphatase 4 [Lates calcarifer]
SMAX5B012746	PLOD1	1.62061	0.000499073	0.0185774	PREDICTED: procollagen-lysine,2-oxoglutarate 5-dioxygenase 1 isoform X2 [Lates calcarifer]
SMAX5B011667	KCNN3	1.62287	0.00143588	0.0411411	PREDICTED: intermediate conductance calcium-activated potassium channel protein 4 [Paralichthys olivaceus]
SMAX5B016229	trim71	1.63988	0.00151957	0.0427738	PREDICTED: E3 ubiquitin-protein ligase TRIM71 [Larimichthys crocea]
SMAX5B006671	Skil	1.64028	0.00034692	0.0139655	PREDICTED: ski-like protein [Notothenia coriiceps]
SMAX5B005835	UQCRH	1.64923	0.00117639	0.0349211	PREDICTED: cytochrome b-c1 complex subunit 6, mitochondrial-like [Lates calcarifer]
SMAX5B008698	eif3a	1.65263	0.00152171	0.0427738	PREDICTED: eukaryotic translation initiation factor 3 subunit A isoform X1 [Kryptolebias marmoratus]
SMAX5B017628	Serbp1	1.65341	0.00184935	0.0483193	PREDICTED: plasminogen activator inhibitor 1 RNA-binding protein-like isoform X1 [Larimichthys crocea]
SMAX5B007620	ABCG5	1.65713	0.00157096	0.0437434	PREDICTED: ATP-binding cassette sub-family G member 5 [Lates calcarifer]
SMAX5B012366	Ipo7	1.68851	0.00107173	0.032789	PREDICTED: importin-7 isoform X1 [Stegastes partitus]
SMAX5B007030	tmem251-a	1.70542	9.45085e-05	0.00509573	PREDICTED: transmembrane protein 251 [Paralichthys olivaceus]
SMAX5B008525	cyc	1.71141	0.00107591	0.032789	PREDICTED: cytochrome c [Hippocampus comes]
SMAX5B011361	cyp3a40	1.7289	0.00194064	0.0499709	PREDICTED: cytochrome P450 3A56-like isoform X1 [Lates calcarifer]
SMAX5B010381	cdo1	1.74693	0.00155251	0.0433188	cysteine dioxygenase [Paralichthys olivaceus]
SMAX5B015665	cfap20	1.7525	0.000287395	0.0120604	PREDICTED: cilia- and flagella-associated protein 20 [Notothenia coriiceps]
SMAX5B022513	PPP1R2	1.77138	8.90075e-05	0.00491764	PREDICTED: protein phosphatase inhibitor 2 [Stegastes partitus]
SMAX5B011842	PBXIP1	1.773	0.00192424	0.0497645	PREDICTED: pre-B-cell leukemia transcription factor-interacting protein 1 isoform X1 [Larimichthys crocea]
SMAX5B017754	Bmpr1a	1.77617	0.00106172	0.0326273	PREDICTED: bone morphogenetic protein receptor type-1A [Paralichthys olivaceus]
SMAX5B022171	CCT6A	1.80184	0.000675173	0.0232367	PREDICTED: T-complex protein 1 subunit zeta [Stegastes partitus]
SMAX5B012391	chordc1	1.81762	7.10511e-05	0.00420004	PREDICTED: cysteine and histidine-rich domain-containing protein 1 [Lates calcarifer]
SMAX5B020616	Baiap2	1.83397	0.00170494	0.0462438	PREDICTED: brain-specific angiogenesis inhibitor 1-associated protein 2-like isoform X2 [Lates calcarifer]
SMAX5B000471	tmem151b	1.83537	0.00187456	0.0489062	PREDICTED: transmembrane protein 151B-like [Paralichthys olivaceus]
SMAX5B016604	Gcnt1	1.85595	0.00171008	0.0462877	PREDICTED: beta-1,3-galactosyl-O-glycosyl-glycoprotein beta-1,6-N-acetylglucosaminyltransferase [Lates calcarifer]
SMAX5B009419	DACT2	1.86868	0.000156946	0.00777868	PREDICTED: nuclear pore complex protein DDB_G0274915-like isoform X2 [Lates calcarifer]
SMAX5B010643	amdhd1	1.87041	0.00143529	0.0411411	PREDICTED: probable imidazolonepropionase isoform X1 [Stegastes partitus]
SMAX5B004328	STIP1	1.87146	0.000662487	0.0230227	PREDICTED: stress-induced-phosphoprotein 1 [Lates calcarifer]
SMAX5B008870	gnb2l1	1.88082	0.000354497	0.0142062	receptor for activated protein kinase C, partial [Scophthalmus maximus]
SMAX5B004991	RTN3	1.88322	0.000248933	0.0109364	PREDICTED: reticulon-3-like isoform X2 [Paralichthys olivaceus]
SMAX5B016044	KCNK5	1.88909	5.08349e-05	0.00325362	PREDICTED: potassium channel subfamily K member 5 [Lates calcarifer]
SMAX5B008705	KNDC1	1.89341	5.81678e-05	0.00364429	PREDICTED: protein very KIND [Paralichthys olivaceus]
XLOC_023028	OTOL1	1.8971	5.02656e-05	0.00322879	PREDICTED: complement C1q tumor necrosis factor-related protein 7-like [Paralichthys olivaceus]
SMAX5B013775	PCSK5	1.90923	0.000182319	0.00869707	PREDICTED: LOW QUALITY PROTEIN: proprotein convertase subtilisin/kexin type 5-like [Lates calcarifer]
SMAX5B005176	GLS2	1.92036	0.00142185	0.0410032	PREDICTED: LOW QUALITY PROTEIN: glutaminase liver isoform, mitochondrial-like [Lates calcarifer]
SMAX5B009143	AHSA1	1.93848	7.49875e-05	0.00430404	PREDICTED: activator of 90 kDa heat shock protein ATPase homolog 1-like [Stegastes partitus]
SMAX5B019842	DIABLO	1.95313	0.00106963	0.032789	PREDICTED: diablo homolog, mitochondrial-like isoform X2 [Paralichthys olivaceus]
SMAX5B002678	Klf15	1.95655	4.28838e-05	0.0028578	PREDICTED: Krueppel-like factor 15 [Larimichthys crocea]
SMAX5B019385	PDLIM4	1.96271	0.000174189	0.00837746	PREDICTED: PDZ and LIM domain protein 4 [Lates calcarifer]
SMAX5B002685	Mgll	1.96306	0.000444183	0.0171439	PREDICTED: monoglyceride lipase isoform X1 [Stegastes partitus]
SMAX5B000178	hsp90ab1	1.9884	0.000279489	0.011897	heat shock protein 90 [Scophthalmus maximus]
SMAX5B011579	DNAJA1	1.99006	7.78361e-05	0.00442472	PREDICTED: dnaJ homolog subfamily A member 1-like [Lates calcarifer]
SMAX5B012774	NLRC3	2.00523	0.00146175	0.0416142	PREDICTED: protein NLRC3-like [Lates calcarifer]
SMAX5B004468	TLR2-2	2.02273	0.00103009	0.031931	toll-like receptor 2 [Scophthalmus maximus]
SMAX5B006559	junb	2.03063	0.000421939	0.016573	PREDICTED: transcription factor jun-B-like [Lates calcarifer]
SMAX5B000460	gchfr	2.03453	0.000310443	0.0128758	PREDICTED: GTP cyclohydrolase 1 feedback regulatory protein [Lates calcarifer]
SMAX5B009928	Ugt2a1	2.0356	0.000975865	0.0305697	UDP-glucuronosyltransferase 2A1 [Larimichthys crocea]
SMAX5B009874	SLC25A22	2.03699	0.000247817	0.0109364	PREDICTED: mitochondrial glutamate carrier 1-like [Stegastes partitus]
SMAX5B008234	znf395	2.04269	0.000210747	0.00966448	PREDICTED: zinc finger protein 395-like isoform X1 [Lates calcarifer]
XLOC_007162	CCT8	2.04925	7.48273e-05	0.00430404	PREDICTED: T-complex protein 1 subunit theta isoform X2 [Lates calcarifer]
SMAX5B005840	Cdh24	2.05364	2.00777e-05	0.00156685	PREDICTED: cadherin-24 [Paralichthys olivaceus]
SMAX5B018144	NR1D2	2.05952	7.37512e-05	0.00430404	PREDICTED: nuclear receptor subfamily 1 group D member 2-like [Paralichthys olivaceus]
SMAX5B014813	mkrn1	2.05969	0.000281192	0.0119182	PREDICTED: E3 ubiquitin-protein ligase makorin-1-like isoform X1 [Lates calcarifer]
SMAX5B010118	Idh3a	2.06737	6.56043e-05	0.00398395	PREDICTED: dnaJ homolog subfamily A member 4-like [Paralichthys olivaceus]
SMAX5B012651	DDX21	2.07278	0.000261065	0.0113296	PREDICTED: nucleolar RNA helicase 2 [Larimichthys crocea]
SMAX5B019505	GTPBP4	2.09157	0.000106819	0.00562316	PREDICTED: nucleolar GTP-binding protein 1 [Larimichthys crocea]
SMAX5B010106	ANO3	2.09424	0.000963994	0.0303581	PREDICTED: anoctamin-3 isoform X4 [Lates calcarifer]
SMAX5B016944	Cct2	2.11996	3.85596e-05	0.00260178	T-complex protein 1 subunit beta [Oreochromis niloticus]
SMAX5B022275	LPL	2.13233	3.96769e-05	0.00266404	lipoprotein lipase [Pagrus major]
SMAX5B009420	Slc16a2	2.1411	0.000172983	0.00836384	PREDICTED: monocarboxylate transporter 8-like [Paralichthys olivaceus]
SMAX5B009472	NOX5	2.14336	3.64985e-06	0.000435574	PREDICTED: protein fantom [Lates calcarifer]
SMAX5B010577	Pah	2.14675	0.000483841	0.0181881	PREDICTED: phenylalanine-4-hydroxylase [Lates calcarifer]
SMAX5B009471	lamb4	2.15094	2.79578e-05	0.00200586	PREDICTED: laminin subunit beta-4-like isoform X1 [Lates calcarifer]
SMAX5B001528	SLC13A3	2.16046	0.00135644	0.0393723	PREDICTED: solute carrier family 13 member 3 isoform X1 [Larimichthys crocea]
SMAX5B019581	TCP1	2.16798	3.6538e-05	0.00250047	PREDICTED: T-complex protein 1 subunit alpha [Larimichthys crocea]
SMAX5B002349	IL17RC	2.17564	0.000744939	0.0246829	PREDICTED: interleukin-17 receptor C-like [Lates calcarifer]
SMAX5B021502	Arap1	2.17754	0.00169059	0.0459246	PREDICTED: arf-GAP with Rho-GAP domain, ANK repeat and PH domain-containing protein 1-like isoform X2 [Lates calcarifer]
SMAX5B019797	SLC5A7	2.1822	0.000425935	0.0166564	PREDICTED: high affinity choline transporter 1-like [Lates calcarifer]
SMAX5B012277	STAB2	2.20163	0.000474696	0.0180091	PREDICTED: LOW QUALITY PROTEIN: stabilin-2-like [Lates calcarifer]
SMAX5B015905	pithd1	2.20761	5.76623e-06	0.00058511	PREDICTED: PITH domain-containing protein 1 [Paralichthys olivaceus]
SMAX5B008917	aldob	2.21709	0.00022347	0.0101294	PREDICTED: fructose-bisphosphate aldolase B [Paralichthys olivaceus]
SMAX5B004867	Hspa8	2.23516	2.82754e-05	0.0020205	PREDICTED: heat shock cognate 71 kDa protein [Stegastes partitus]
SMAX5B001603	ppsD	2.23563	0.000237858	0.0105541	Beta-ketoacyl synthase [Dicentrarchus labrax]
SMAX5B006714	NXPH2	2.2435	0.000348036	0.0139788	PREDICTED: neurexophilin-2 isoform X1 [Lates calcarifer]
SMAX5B021880	CYB5A	2.26856	7.04075e-05	0.00418983	PREDICTED: cytochrome b5 reductase 4 isoform X2 [Fundulus heteroclitus]
SMAX5B017367	ddit4	2.27553	1.12218e-05	0.000969273	DNA-damage-inducible transcript 4 protein [Dicentrarchus labrax]
SMAX5B013804	Esm1	2.29644	0.000773579	0.0254894	PREDICTED: endothelial cell-specific molecule 1 [Larimichthys crocea]
SMAX5B005787	AGXT	2.31982	0.000156312	0.00776888	PREDICTED: serine--pyruvate aminotransferase-like [Paralichthys olivaceus]
SMAX5B001748	GYG1	2.35649	0.000442717	0.0171302	PREDICTED: glycogenin-1 isoform X1 [Lates calcarifer]
SMAX5B003769	DNAJC3	2.37809	8.97609e-06	0.000806624	PREDICTED: dnaJ homolog subfamily C member 3-like [Lates calcarifer]
SMAX5B007436	DNAJB1	2.3836	3.39303e-06	0.00040792	PREDICTED: dnaJ homolog subfamily B member 1 [Larimichthys crocea]
SMAX5B009836	FKBP4	2.39128	4.76477e-06	0.000514864	PREDICTED: LOW QUALITY PROTEIN: peptidyl-prolyl cis-trans isomerase FKBP4-like [Lates calcarifer]
SMAX5B012504	RHOU	2.39166	6.15325e-06	0.000604889	PREDICTED: rho-related GTP-binding protein RhoU [Paralichthys olivaceus]
XLOC_000579	CBX7	2.41597	2.68687e-06	0.000334318	PREDICTED: chromobox protein homolog 8-like [Lates calcarifer]
SMAX5B013399	Tbcb	2.42355	3.67201e-06	0.000435574	PREDICTED: LOW QUALITY PROTEIN: tubulin-folding cofactor B [Lates calcarifer]
SMAX5B016291	mfsd2ab	2.43121	8.74404e-06	0.000794892	PREDICTED: sodium-dependent lysophosphatidylcholine symporter 1 [Lates calcarifer]
XLOC_004706	mypop	2.43155	3.2453e-05	0.00223812	PREDICTED: myb/SANT-like DNA-binding domain-containing protein 4 [Paralichthys olivaceus]
SMAX5B004794	hsc71	2.43392	8.75619e-06	0.000794892	PREDICTED: heat shock cognate 71 kDa protein-like, partial [Larimichthys crocea]
SMAX5B003612	LMAN2L	2.44813	7.85167e-06	0.000735288	PREDICTED: VIP36-like protein [Paralichthys olivaceus]
SMAX5B004226	hspb1	2.44888	4.32524e-06	0.000487082	PREDICTED: heat shock protein beta-1 [Lates calcarifer]
SMAX5B001277	COA1	2.4965	5.40708e-06	0.000569279	PREDICTED: cytochrome c oxidase assembly factor 1 homolog [Oreochromis niloticus]
SMAX5B014796	WNT2B	2.50356	3.1432e-05	0.00219321	PREDICTED: putative helicase mov-10-B.2 isoform X1 [Lates calcarifer]
SMAX5B012250	RAP1GAP2	2.51728	0.000678778	0.0233156	PREDICTED: rap1 GTPase-activating protein 2-like isoform X7 [Lates calcarifer]
SMAX5B002494	chrna3	2.52505	2.08989e-05	0.00160282	PREDICTED: neuronal acetylcholine receptor subunit alpha-3-like [Salmo salar]
SMAX5B002373	P4HTM	2.53363	8.99687e-05	0.00492558	PREDICTED: transmembrane prolyl 4-hydroxylase-like [Lates calcarifer]
SMAX5B022471	Pde4d	2.54432	1.42972e-05	0.00117387	PREDICTED: cAMP-specific 3',5'-cyclic phosphodiesterase 4D-like isoform X4 [Pundamilia nyererei]
SMAX5B003415	QPCT	2.56776	1.3025e-05	0.00108804	PREDICTED: LOW QUALITY PROTEIN: glutaminyl-peptide cyclotransferase-like [Lates calcarifer]
SMAX5B008196	TDH	2.59263	0.000619102	0.0218132	PREDICTED: LOW QUALITY PROTEIN: L-threonine 3-dehydrogenase, mitochondrial-like [Lates calcarifer]
SMAX5B006175	FAM20C	2.62816	2.40707e-05	0.00179954	PREDICTED: extracellular serine/threonine protein kinase FAM20C-like [Haplochromis burtoni]
SMAX5B014990	SLC6A8	2.63135	5.0976e-06	0.000543123	PREDICTED: sodium- and chloride-dependent creatine transporter 1-like [Lates calcarifer]
SMAX5B005372	ADAM12	2.6423	4.2641e-05	0.0028523	PREDICTED: disintegrin and metalloproteinase domain-containing protein 12-like isoform X2 [Lates calcarifer]
SMAX5B021906	Tra2b	2.66297	6.97846e-05	0.00418073	PREDICTED: transformer-2 protein homolog alpha-like isoform X1 [Paralichthys olivaceus]
SMAX5B020830	mif4gdb	2.67325	9.59477e-09	2.98118e-06	PREDICTED: MIF4G domain-containing protein [Lates calcarifer]
SMAX5B015827	Ciart	2.67339	2.27598e-06	0.000285186	PREDICTED: circadian-associated transcriptional repressor-like [Lates calcarifer]
SMAX5B010053	hacd3	2.68479	1.4779e-05	0.00120075	PREDICTED: very-long-chain (3R)-3-hydroxyacyl-CoA dehydratase 3 [Larimichthys crocea]
SMAX5B019234	CDHR2	2.69462	2.25343e-06	0.000284364	PREDICTED: LOW QUALITY PROTEIN: cadherin-related family member 2 [Lates calcarifer]
SMAX5B001987	Smarce1	2.69881	2.82416e-07	4.83176e-05	PREDICTED: LOW QUALITY PROTEIN: SWI/SNF-related matrix-associated actin-dependent regulator of chromatin subfamily E member 1 [Lates calcarifer]
SMAX5B010354	FAM173A	2.7028	0.00012714	0.00653817	PREDICTED: protein FAM173A [Stegastes partitus]
SMAX5B010221	Prss16	2.71217	7.01394e-05	0.00418789	PREDICTED: thymus-specific serine protease [Lates calcarifer]
SMAX5B005112	Ag2	2.79026	0.000269714	0.0116481	PREDICTED: uncharacterized protein C11orf96 homolog [Paralichthys olivaceus]
SMAX5B015638	TEKT2	2.80735	9.55539e-05	0.00513329	PREDICTED: LOW QUALITY PROTEIN: tektin-2 [Lates calcarifer]
SMAX5B006156	fuz	2.89077	0.00161238	0.0444104	PREDICTED: protein fuzzy homolog [Paralichthys olivaceus]
SMAX5B011726	CD22	2.90484	0.000608301	0.0215608	PREDICTED: B-cell receptor CD22-like isoform X1 [Lates calcarifer]
SMAX5B011552	PROB1	2.93411	0.000285564	0.0120404	PREDICTED: uncharacterized protein LOC109637732 [Paralichthys olivaceus]
SMAX5B000356	HSPA4L	2.94158	1.31335e-07	2.54005e-05	PREDICTED: heat shock 70 kDa protein 4L [Stegastes partitus]
SMAX5B009231	IGFBP1	2.94456	0.000122893	0.00635648	PREDICTED: insulin-like growth factor-binding protein 1 [Lates calcarifer]
SMAX5B013244	Btnl2	2.98305	0.0012524	0.0366739	PREDICTED: selection and upkeep of intraepithelial T-cells protein 2-like [Lates calcarifer]
SMAX5B006245	DCN	2.98489	0.00153696	0.0430663	PREDICTED: insulin-like growth factor-binding protein complex acid labile subunit isoform X2 [Maylandia zebra]
SMAX5B016632	PPARGC1A	3.00581	8.9379e-06	0.000806624	PREDICTED: peroxisome proliferator-activated receptor gamma coactivator 1-alpha isoform X2 [Lates calcarifer]
SMAX5B007048	PLOD3	3.06129	9.58871e-09	2.98118e-06	PREDICTED: procollagen-lysine,2-oxoglutarate 5-dioxygenase 3-like isoform X1 [Lates calcarifer]
SMAX5B017323	CPXM2	3.07529	0.000668864	0.0231543	PREDICTED: inactive carboxypeptidase-like protein X2 [Lates calcarifer]
SMAX5B020519	NFE2L1	3.12328	2.4621e-08	6.17017e-06	PREDICTED: nuclear factor erythroid 2-related factor 1 isoform X1 [Stegastes partitus]
SMAX5B019393	P4HA2	3.13415	2.74277e-09	9.95961e-07	PREDICTED: prolyl 4-hydroxylase subunit alpha-2 isoform X1 [Lates calcarifer]
SMAX5B004664	DNAJB6	3.15682	1.36207e-06	0.00018787	DnaJ homolog subfamily B member 6 [Dicentrarchus labrax]
SMAX5B011440	ABCG2	3.16018	0.00063628	0.0221987	PREDICTED: ATP-binding cassette sub-family G member 2-like isoform X1 [Paralichthys olivaceus]
SMAX5B002836	fos	3.2328	4.69663e-09	1.63857e-06	PREDICTED: proto-oncogene c-Fos-like [Larimichthys crocea]
SMAX5B000511	Chrm5	3.26303	0.000972615	0.0305216	PREDICTED: muscarinic acetylcholine receptor M5-like [Lates calcarifer]
SMAX5B014757	hsp70	3.26322	1.02315e-05	0.000901236	PREDICTED: heat shock 70 kDa protein-like [Lates calcarifer]
SMAX5B000015	TLR5	3.36827	7.79669e-07	0.000115605	tlr5-a [Scophthalmus maximus]
SMAX5B000977	rap1b	3.40426	7.96897e-05	0.00448709	PREDICTED: ras-related protein Rap-1A-like isoform X2 [Cyprinodon variegatus]
SMAX5B013670	sox11-b	3.42884	0.000322708	0.0132916	PREDICTED: transcription factor SOX-11-like [Lates calcarifer]
SMAX5B014203	AGAP2	3.44478	0.000470102	0.0179112	PREDICTED: arf-GAP with GTPase, ANK repeat and PH domain-containing protein 1-like isoform X1 [Lates calcarifer]
SMAX5B010320	Naaladl1	3.45502	0.000131504	0.00664731	PREDICTED: N-acetylated-alpha-linked acidic dipeptidase-like protein [Paralichthys olivaceus]
SMAX5B008270	sgk1	3.54168	8.13742e-10	3.44736e-07	PREDICTED: serine/threonine-protein kinase Sgk1 isoform X2 [Paralichthys olivaceus]
SMAX5B003495	Alk	3.58496	0.00102624	0.031923	PREDICTED: ALK tyrosine kinase receptor isoform X1 [Lates calcarifer]
SMAX5B019306	slc25a25a	3.58704	1.85695e-10	8.92991e-08	PREDICTED: calcium-binding mitochondrial carrier protein SCaMC-2-A-like [Lates calcarifer]
SMAX5B014976	Cry1	3.60363	2.33053e-08	5.92387e-06	PREDICTED: cryptochrome-1-like [Stegastes partitus]
SMAX5B022734	Gpr97	3.62678	0.000202458	0.00947982	PREDICTED: adhesion G protein-coupled receptor G3-like [Paralichthys olivaceus]
SMAX5B016205	fam151a	3.63378	3.0319e-06	0.000366984	PREDICTED: protein FAM151A isoform X1 [Lates calcarifer]
SMAX5B018374	Dnajb2	3.64386	5.34273e-10	2.37658e-07	PREDICTED: dnaJ homolog subfamily B member 2 isoform X2 [Kryptolebias marmoratus]
SMAX5B019815	ywhag-b	3.65535	0.0016234	0.0445759	PREDICTED: 14-3-3 protein gamma-B [Oryzias latipes]
SMAX5B021603	DZANK1	3.68732	0.000495183	0.0185101	PREDICTED: double zinc ribbon and ankyrin repeat-containing protein 1 isoform X1 [Lates calcarifer]
SMAX5B006472	PGM1	3.76717	0.000155299	0.00775188	PREDICTED: phosphoglucomutase-1-like [Lates calcarifer]
SMAX5B017375	SYNPO2L	3.79442	9.57822e-05	0.00513329	PREDICTED: synaptopodin 2-like protein [Paralichthys olivaceus]
SMAX5B000848	Adm2	3.8609	0.00103406	0.0319983	PREDICTED: ADM2-like [Lates calcarifer]
SMAX5B008201	PRSS35	3.9102	5.06217e-07	7.90097e-05	PREDICTED: serine protease 23-like [Paralichthys olivaceus]
SMAX5B000669	SERPINH1	3.94423	1.08715e-13	1.75852e-10	PREDICTED: serpin H1 isoform X1 [Pundamilia nyererei]
SMAX5B019388	HSPA4	4.05948	3.25883e-08	7.62953e-06	PREDICTED: heat shock 70 kDa protein 4-like [Paralichthys olivaceus]
SMAX5B014216	Scn8a	4.22239	2.22895e-06	0.000283284	PREDICTED: sodium channel protein type 8 subunit alpha-like isoform X2 [Paralichthys olivaceus]
SMAX5B003768	LDLRAP1	4.24259	1.92048e-08	5.18136e-06	PREDICTED: protein FAM43B-like [Larimichthys crocea]
SMAX5B003074	CNNM1	4.39232	0.00144359	0.0412956	PREDICTED: metal transporter CNNM1-like [Larimichthys crocea]
SMAX5B010636	Gal3st3	4.44846	0.000419006	0.0164942	PREDICTED: galactose-3-O-sulfotransferase 3 [Stegastes partitus]
XLOC_012172	Col9a1	4.48382	6.48791e-05	0.0039534	PREDICTED: collagen alpha-1(IX) chain isoform X1 [Paralichthys olivaceus]
SMAX5B017836	Dyrk4	4.55459	0.000497523	0.0185585	PREDICTED: dual specificity tyrosine-phosphorylation-regulated kinase 4 isoform X3 [Lates calcarifer]
SMAX5B016443	PCK1	4.56478	0.00027942	0.011897	cytosolic phosphoenolpyruvate carboxykinase [Scophthalmus maximus]
SMAX5B012876	CHRNB1	4.67557	5.27358e-05	0.00335117	PREDICTED: acetylcholine receptor subunit beta-like [Paralichthys olivaceus]
SMAX5B016945	ctsd	4.92097	3.45086e-12	3.23164e-09	PREDICTED: cathepsin E-like [Lates calcarifer]
SMAX5B004665	HACD1	4.93546	2.90792e-05	0.0020532	PREDICTED: very-long-chain (3R)-3-hydroxyacyl-CoA dehydratase 1 [Lates calcarifer]
SMAX5B009768	CDH1	4.98489	1.80796e-11	1.19144e-08	PREDICTED: B-cadherin-like [Paralichthys olivaceus]
SMAX5B018956	Cd209e	5.02237	4.09165e-06	0.000466684	PREDICTED: C-type lectin domain family 4 member M-like isoform X1 [Lates calcarifer]
SMAX5B004317	GFRA4	5.8365	4.71141e-05	0.00304837	PREDICTED: GDNF family receptor alpha-4-like isoform X1 [Paralichthys olivaceus]
SMAX5B003954	gcg1	6.35575	0.00162943	0.0446725	PREDICTED: glucagon-1-like [Paralichthys olivaceus]
SMAX5B008133	hsp90a.1	7.05114	4.14992e-22	2.46132e-18	PREDICTED: heat shock protein HSP 90-alpha 1 [Austrofundulus limnaeus]
SMAX5B016309	slc44a5a	7.16323	0.00123059	0.0361318	PREDICTED: choline transporter-like protein 5-A isoform X2 [Lates calcarifer]
SMAX5B015136	APBA1	7.61961	0.000199598	0.0093706	PREDICTED: amyloid beta A4 precursor protein-binding family A member 1-like [Takifugu rubripes]
SMAX5B006529	IPO13	7.92679	0.0015812	0.0438228	PREDICTED: importin-13-like [Lates calcarifer]
SMAX5B019049	Adad1	8.09452	0.0015494	0.0433188	PREDICTED: adenosine deaminase domain-containing protein 1 [Lates calcarifer]
XLOC_024081	GIN1	8.11374	4.96281e-13	5.19431e-10	PREDICTED: gypsy retrotransposon integrase-like protein 1-like [Neolamprologus brichardi]
SMAX5B011417	baiap2l2	8.79225	0.000199524	0.0093706	PREDICTED: brain-specific angiogenesis inhibitor 1-associated protein 2-like protein 2 [Paralichthys olivaceus]
SMAX5B010575	ergic2	8.99435	8.63719e-05	0.0048176	PREDICTED: endoplasmic reticulum-Golgi intermediate compartment protein 2-like [Lates calcarifer]
SMAX5B020557	MAP3K14	9.45806	2.91838e-06	0.000360557	PREDICTED: mitogen-activated protein kinase kinase kinase 14-like isoform X5 [Paralichthys olivaceus]
SMAX5B011509	LRAT	10.388	4.4781e-05	0.00294018	PREDICTED: lecithin retinol acyltransferase-like [Lates calcarifer]
SMAX5B010135	set-1	10.4305	3.7624e-07	6.31551e-05	PREDICTED: N-lysine methyltransferase SETD8-A-like, partial [Austrofundulus limnaeus]
SMAX5B022597	dio1	10.8611	9.7911e-05	0.00523162	PREDICTED: type I iodothyronine deiodinase [Paralichthys olivaceus]
SMAX5B012775	hsp30	11.6303	3.80161e-06	0.000445014	PREDICTED: heat shock protein 30-like [Lates calcarifer]
SMAX5B018187	gcg2	14.852	2.61955e-05	0.00191023	PREDICTED: glucagon [Xiphophorus maculatus]

## Sheet: Table S3
Table S3. The differently expressed genes in the CTL vs. TC group
id	Symbol	log2(FC)	Pvalue	Description
SMAX5B020931	Tmem235	-10.795	5.25178e-05	PREDICTED: transmembrane protein 235-like [Larimichthys crocea]
SMAX5B022022	Irs2	-10.5118	0.000232012	PREDICTED: insulin receptor substrate 2-like [Stegastes partitus]
SMAX5B009464	tuba	-10.2248	0.000216174	PREDICTED: tubulin alpha chain-like [Scleropages formosus]
XLOC_008456	Myl7	-9.93664	0.000533848	PREDICTED: myosin regulatory light chain 2, atrial isoform [Maylandia zebra]
SMAX5B019138	Msn	-9.63178	0.000131621	PREDICTED: moesin-like isoform X2 [Lates calcarifer]
SMAX5B018397	LEC	-9.51833	0.000672861	PREDICTED: probable serine/threonine-protein kinase kinX [Oreochromis niloticus]
SMAX5B008524	PLA2G10	-9.48516	0.00032512	PREDICTED: group 10 secretory phospholipase A2-like [Larimichthys crocea]
SMAX5B013026	Serinc1	-9.46489	1.07972e-05	PREDICTED: serine incorporator 1-like [Lates calcarifer]
SMAX5B010418	LRRC74B	-8.96578	0.000104959	PREDICTED: leucine-rich repeat-containing protein 74B-like isoform X3 [Lates calcarifer]
SMAX5B016326	TRIM25	-8.40939	0.000353025	PREDICTED: tripartite motif-containing protein 16-like [Lates calcarifer]
SMAX5B002697	CPNE9	-8.16323	0.000357636	PREDICTED: copine-9 isoform X2 [Oreochromis niloticus]
SMAX5B010303	GCK	-7.74515	2.1117e-05	glucokinase [Scophthalmus maximus]
SMAX5B006080	Mpp7	-6.94251	3.59017e-06	PREDICTED: MAGUK p55 subfamily member 7-like isoform X1 [Lates calcarifer]
SMAX5B008113	Vsnl1	-6.42253	1.2086e-09	PREDICTED: visinin-like protein 1 [Cynoglossus semilaevis]
SMAX5B002496	ENDOD1	-5.07948	5.7816e-06	PREDICTED: endonuclease domain-containing 1 protein-like [Lates calcarifer]
SMAX5B010337	fabp1	-5.04924	3.58832e-15	PREDICTED: fatty acid-binding protein, liver [Lates calcarifer]
SMAX5B022024	rtkn2	-4.85798	1.43379e-05	PREDICTED: rhotekin-2-like [Larimichthys crocea]
SMAX5B005773	Atcay	-4.8357	4.17848e-10	Caytaxin [Larimichthys crocea]
SMAX5B010547	FOXM1	-4.70834	1.14021e-05	PREDICTED: forkhead box protein M1 [Paralichthys olivaceus]
SMAX5B000961	CASP6	-4.38674	2.34491e-12	PREDICTED: caspase-6 [Lates calcarifer]
SMAX5B005782	GLUL	-4.18976	5.51797e-09	PREDICTED: glutamine synthetase [Paralichthys olivaceus]
SMAX5B012667	FBLN7	-4.16802	1.44066e-05	PREDICTED: fibulin-7 [Larimichthys crocea]
XLOC_007163	FAM64A	-4.10992	1.54319e-05	PREDICTED: protein FAM64A isoform X1 [Stegastes partitus]
SMAX5B004284	Tm7sf2	-4.1068	9.66797e-06	PREDICTED: delta(14)-sterol reductase [Paralichthys olivaceus]
SMAX5B013205	GNRHR2	-4.05842	1.11245e-09	gonadotropin-releasing hormone receptor [Seriola dumerili]
SMAX5B004011	B3gnt3	-4.05698	1.81552e-12	PREDICTED: N-acetyllactosaminide beta-1,3-N-acetylglucosaminyltransferase 3 isoform X1 [Oreochromis niloticus]
SMAX5B000060	esco2	-4.02975	8.65814e-05	PREDICTED: LOW QUALITY PROTEIN: N-acetyltransferase ESCO2-like [Lates calcarifer]
SMAX5B017470	HTR3A	-3.9542	0.000196744	PREDICTED: 5-hydroxytryptamine receptor 3A-like [Paralichthys olivaceus]
SMAX5B005723	HMGCR	-3.9401	4.64568e-07	3-hydroxy-3-methylglutaryl-Coenzyme A reductase [Scophthalmus maximus]
SMAX5B002090	ABCC1	-3.74819	3.57839e-10	PREDICTED: multidrug resistance-associated protein 1-like isoform X1 [Paralichthys olivaceus]
SMAX5B005058	SQLE	-3.65092	0.000574139	PREDICTED: squalene monooxygenase [Lates calcarifer]
XLOC_016021	cenpa	-3.61667	4.43499e-05	PREDICTED: histone H3.3-like [Paralichthys olivaceus]
SMAX5B011100	ANLN	-3.587	4.68113e-06	PREDICTED: LOW QUALITY PROTEIN: actin-binding protein anillin-like [Lates calcarifer]
SMAX5B019386	FGF1	-3.54171	0.000236603	PREDICTED: fibroblast growth factor 1 isoform X3 [Larimichthys crocea]
SMAX5B013342	NUMA1	-3.53605	9.0651e-07	PREDICTED: nuclear mitotic apparatus protein 1 [Cyprinodon variegatus]
SMAX5B002022	TK1	-3.50163	2.93963e-05	PREDICTED: thymidine kinase, cytosolic isoform X1 [Lates calcarifer]
SMAX5B004213	KIF20A	-3.48165	2.69935e-05	PREDICTED: kinesin-like protein KIF20A isoform X1 [Paralichthys olivaceus]
SMAX5B017770	CBR1	-3.4444	4.07187e-08	20 beta hydroxy steroid dehydrogenase [Rachycentron canadum]
SMAX5B005954	Kpna2	-3.43965	5.66811e-05	PREDICTED: importin subunit alpha-1-like [Lates calcarifer]
SMAX5B008974	SLC18B1	-3.42077	4.66713e-08	PREDICTED: MFS-type transporter SLC18B1 [Lates calcarifer]
SMAX5B019175	Hmmr	-3.4126	0.000100352	PREDICTED: hyaluronan mediated motility receptor [Paralichthys olivaceus]
SMAX5B008692	cdk1	-3.40121	1.87827e-05	PREDICTED: cyclin-dependent kinase 1 isoform X1 [Larimichthys crocea]
XLOC_006908	epd1	-3.38733	3.57173e-05	PREDICTED: ependymin-1-like [Lates calcarifer]
SMAX5B014728	EBP	-3.37562	3.5921e-05	PREDICTED: 3-beta-hydroxysteroid-Delta(8),Delta(7)-isomerase [Lates calcarifer]
SMAX5B018974	elovl6	-3.32454	0.000104968	PREDICTED: elongation of very long chain fatty acids protein 6 [Larimichthys crocea]
SMAX5B017885	NPR2	-3.24882	1.71419e-05	Atrial natriuretic peptide receptor 2 [Larimichthys crocea]
SMAX5B004165	rrm1	-3.22437	0.000147955	PREDICTED: ribonucleoside-diphosphate reductase large subunit-like [Paralichthys olivaceus]
SMAX5B014156	CYP27B1	-3.14346	4.4877e-05	PREDICTED: LOW QUALITY PROTEIN: 25-hydroxyvitamin D-1 alpha hydroxylase, mitochondrial-like [Lates calcarifer]
SMAX5B007407	cenpm	-3.14083	0.000282062	PREDICTED: centromere protein M [Lates calcarifer]
SMAX5B000197	KNSTRN	-3.13872	0.000533548	PREDICTED: girdin-like [Lates calcarifer]
XLOC_024099	lys	-3.11163	7.94949e-07	lysozyme [Scophthalmus maximus]
SMAX5B002325	CISH	-3.0638	2.19143e-07	PREDICTED: cytokine-inducible SH2-containing protein-like [Paralichthys olivaceus]
SMAX5B018642	Kcnh7	-3.05889	0.000170263	PREDICTED: potassium voltage-gated channel subfamily H member 7 isoform X1 [Lates calcarifer]
SMAX5B007464	smc2	-3.05332	4.62855e-05	PREDICTED: structural maintenance of chromosomes protein 2 [Paralichthys olivaceus]
SMAX5B002571	fabp10a	-3.04556	3.09565e-05	liver-type fatty acid-binding protein [Epinephelus coioides]
SMAX5B009291	CENPI	-3.01123	0.000790985	PREDICTED: centromere protein I isoform X1 [Paralichthys olivaceus]
SMAX5B020083	TOP2A	-2.9687	3.43169e-05	PREDICTED: DNA topoisomerase 2-alpha [Paralichthys olivaceus]
SMAX5B000485	kif15-a	-2.96829	9.8595e-05	PREDICTED: kinesin-like protein KIF15 isoform X2 [Lates calcarifer]
SMAX5B003230	btpA	-2.91136	1.82758e-08	PREDICTED: uncharacterized protein F13E9.13, mitochondrial-like [Paralichthys olivaceus]
SMAX5B016289	CYP7A1	-2.90913	5.95709e-05	Cholesterol 7-alpha-monooxygenase [Larimichthys crocea]
SMAX5B003720	hamp1	-2.89821	4.8907e-06	hepcidin precursor [Scophthalmus maximus]
SMAX5B002376	FANCD2	-2.89383	0.000980704	PREDICTED: Fanconi anemia group D2 protein [Paralichthys olivaceus]
SMAX5B011123	mt-co1	-2.88279	7.04114e-05	cytochrome oxidase subunit I (mitochondrion) [Kajikia albida]
SMAX5B011585	msmo1	-2.88063	1.54355e-06	Kelch-like protein 2 [Larimichthys crocea]
SMAX5B011007	ULK2	-2.88044	5.68637e-05	PREDICTED: serine/threonine-protein kinase ULK1-like isoform X1 [Lates calcarifer]
SMAX5B005560	ube2c	-2.81224	0.000931163	PREDICTED: ubiquitin-conjugating enzyme E2 C [Lates calcarifer]
SMAX5B014598	ppdpfb	-2.77708	4.59105e-06	PREDICTED: pancreatic progenitor cell differentiation and proliferation factor B-like [Lates calcarifer]
SMAX5B009981	Dapk2	-2.76386	6.09682e-06	PREDICTED: death-associated protein kinase 2 isoform X2 [Stegastes partitus]
SMAX5B007372	crtac1	-2.72247	0.000219063	PREDICTED: cartilage acidic protein 1-like [Notothenia coriiceps]
SMAX5B006051	Slc1a6	-2.70825	5.24465e-06	PREDICTED: excitatory amino acid transporter 1-like isoform X1 [Lates calcarifer]
SMAX5B018317	CDCA7	-2.69357	0.000593854	PREDICTED: cell division cycle-associated protein 7 [Paralichthys olivaceus]
SMAX5B020116	MKI67	-2.69284	0.000677384	PREDICTED: proliferation marker protein Ki-67 isoform X2 [Paralichthys olivaceus]
SMAX5B010944	GFRA2	-2.69124	6.64953e-07	PREDICTED: GDNF family receptor alpha-2-like isoform X1 [Paralichthys olivaceus]
SMAX5B010996	Arrdc3	-2.66221	3.1219e-06	PREDICTED: arrestin domain-containing protein 3 isoform X1 [Stegastes partitus]
SMAX5B012642	CENPF	-2.64386	9.84054e-05	PREDICTED: centromere protein F [Lates calcarifer]
SMAX5B002005	LIMD2	-2.63532	3.24515e-06	PREDICTED: LIM domain and actin-binding protein 1-like isoform X5 [Lates calcarifer]
SMAX5B012591	CYP2R1	-2.62115	2.77616e-05	PREDICTED: vitamin D 25-hydroxylase [Lates calcarifer]
SMAX5B007108	LEAP2	-2.6096	8.14981e-06	PREDICTED: liver-expressed antimicrobial peptide 2-like [Lates calcarifer]
SMAX5B021054	NR5A2	-2.6022	1.65782e-05	PREDICTED: nuclear receptor subfamily 5 group A member 2-like [Paralichthys olivaceus]
SMAX5B006594	DHRS12	-2.5502	0.00027001	PREDICTED: dehydrogenase/reductase SDR family member 12-like isoform X1 [Lates calcarifer]
SMAX5B015689	fabp3	-2.5468	0.000477987	PREDICTED: fatty acid-binding protein, heart-like [Paralichthys olivaceus]
SMAX5B010846	es1	-2.53808	7.05478e-06	PREDICTED: ES1 protein, mitochondrial-like [Paralichthys olivaceus]
SMAX5B012817	btbd11a	-2.5325	0.000305002	PREDICTED: ankyrin repeat and BTB/POZ domain-containing protein BTBD11-B-like isoform X1 [Lates calcarifer]
SMAX5B015456	HYDIN	-2.50611	8.74626e-06	PREDICTED: LOW QUALITY PROTEIN: hydrocephalus-inducing protein homolog [Lates calcarifer]
SMAX5B009659	ECT2	-2.49719	0.000522423	PREDICTED: protein ECT2 [Stegastes partitus]
SMAX5B015138	STBD1	-2.47992	0.000195386	PREDICTED: starch-binding domain-containing protein 1 [Lates calcarifer]
XLOC_002555	PGD	-2.43569	0.000656863	PREDICTED: 6-phosphogluconate dehydrogenase, decarboxylating [Paralichthys olivaceus]
SMAX5B021625	F13A1	-2.40358	0.000834008	PREDICTED: coagulation factor XIII A chain-like [Lates calcarifer]
SMAX5B009963	banp	-2.36304	0.000119718	PREDICTED: protein BANP [Paralichthys olivaceus]
SMAX5B007238	heatr1	-2.32227	8.2291e-05	PREDICTED: LOW QUALITY PROTEIN: HEAT repeat-containing protein 1 [Lates calcarifer]
SMAX5B006765	ADGRG4	-2.32193	7.30271e-05	PREDICTED: adhesion G-protein coupled receptor G2-like isoform X3 [Hippocampus comes]
SMAX5B010128	ALPK3	-2.30978	2.48641e-05	PREDICTED: LOW QUALITY PROTEIN: titin homolog [Lates calcarifer]
XLOC_000808	KLHL24	-2.29848	0.000640384	PREDICTED: kelch-like protein 24 [Lates calcarifer]
SMAX5B010369	Ugt2a2	-2.28801	0.000314914	PREDICTED: LOW QUALITY PROTEIN: UDP-glucuronosyltransferase 2A2-like [Lates calcarifer]
SMAX5B014940	SLC26A10	-2.28783	2.08161e-05	PREDICTED: solute carrier family 26 member 10-like [Lates calcarifer]
SMAX5B013358	smc4	-2.25487	0.000517278	PREDICTED: structural maintenance of chromosomes protein 4 isoform X2 [Lates calcarifer]
SMAX5B022681	mettl21a	-2.24484	0.000668274	PREDICTED: protein N-lysine methyltransferase METTL21A [Lates calcarifer]
SMAX5B016547	SLC28A3	-2.22442	0.000252917	PREDICTED: LOW QUALITY PROTEIN: solute carrier family 28 member 3 [Lates calcarifer]
SMAX5B007870	Slco2a1	-2.1998	7.54585e-05	PREDICTED: solute carrier organic anion transporter family member 2A1 [Lates calcarifer]
SMAX5B016550	ANK1	-2.19967	0.00029642	PREDICTED: ankyrin-1-like isoform X8 [Lates calcarifer]
XLOC_011916	PRR36	-2.19225	2.41428e-05	PREDICTED: BTB/POZ domain-containing protein 8 [Poecilia latipinna]
SMAX5B017665	DHCR24	-2.18331	0.000572867	PREDICTED: delta(24)-sterol reductase [Lates calcarifer]
SMAX5B019130	Nsdhl	-2.16642	0.000421814	PREDICTED: sterol-4-alpha-carboxylate 3-dehydrogenase, decarboxylating [Paralichthys olivaceus]
SMAX5B017261	THA2	-2.13235	0.000252299	PREDICTED: probable low-specificity L-threonine aldolase 2 [Larimichthys crocea]
SMAX5B006022	EEF2	-2.08624	9.28657e-05	PREDICTED: elongation factor 2 [Cyprinodon variegatus]
SMAX5B016252	CITED3	-2.07804	0.000263308	PREDICTED: cbp/p300-interacting transactivator 3-like isoform X1 [Lates calcarifer]
SMAX5B014324	mx	-2.07351	0.000663389	Mx type 1 [Scophthalmus maximus]
SMAX5B014629	Slc6a8	-2.07051	0.000965009	PREDICTED: sodium- and chloride-dependent creatine transporter 1-like [Maylandia zebra]
SMAX5B003408	Pqlc3	-2.06317	6.35142e-05	PREDICTED: PQ-loop repeat-containing protein 3 [Lates calcarifer]
SMAX5B011182	phospho1	-2.00252	0.000384258	PREDICTED: phosphoethanolamine/phosphocholine phosphatase isoform X1 [Paralichthys olivaceus]
SMAX5B018906	MS4A4A	-1.99887	3.01526e-05	Membrane-spanning 4-domains subfamily A member 4A [Larimichthys crocea]
SMAX5B005685	Tspan4	-1.9334	0.000693899	PREDICTED: tetraspanin-4 isoform X3 [Pundamilia nyererei]
SMAX5B005120	PML	-1.86707	0.00018947	PREDICTED: DNA polymerase III PolC-type-like [Kryptolebias marmoratus]
SMAX5B003758	DHRS4	-1.82119	0.000368256	PREDICTED: dehydrogenase/reductase SDR family member 4-like [Paralichthys olivaceus]
SMAX5B009907	CTSH	-1.70636	0.000402336	PREDICTED: pro-cathepsin H-like [Lates calcarifer]
SMAX5B016619	Plch2	-1.66019	0.000828694	PREDICTED: 1-phosphatidylinositol 4,5-bisphosphate phosphodiesterase eta-2 isoform X2 [Austrofundulus limnaeus]
SMAX5B004647	AP4S1	-1.64333	0.000293195	PREDICTED: AP-4 complex subunit sigma-1 [Lates calcarifer]
SMAX5B003598	RAI14	-1.58594	0.000994133	PREDICTED: ankycorbin isoform X1 [Paralichthys olivaceus]
SMAX5B021940	Gyg1	1.6294	0.000713726	PREDICTED: LOW QUALITY PROTEIN: glycogenin-1-like [Lates calcarifer]
SMAX5B013659	kidins220	1.64898	0.000793779	PREDICTED: LOW QUALITY PROTEIN: kinase D-interacting substrate of 220 kDa-like [Lates calcarifer]
SMAX5B006068	Nags	1.67497	0.00100333	PREDICTED: N-acetylglutamate synthase, mitochondrial-like [Lates calcarifer]
SMAX5B000669	SERPINH1	1.73358	0.000200962	PREDICTED: serpin H1 isoform X1 [Pundamilia nyererei]
XLOC_006589	zcchc7	1.73943	0.0007656	PREDICTED: zinc finger CCHC domain-containing protein 7 [Stegastes partitus]
SMAX5B012225	PCF11	1.7877	0.000182894	PREDICTED: LOW QUALITY PROTEIN: pre-mRNA cleavage complex 2 protein Pcf11 [Lates calcarifer]
XLOC_007162	CCT8	1.8123	0.000778747	PREDICTED: T-complex protein 1 subunit theta isoform X2 [Lates calcarifer]
SMAX5B016984	COL4A3BP	1.81541	0.000335778	PREDICTED: collagen type IV alpha-3-binding protein isoform X6 [Lates calcarifer]
SMAX5B016044	KCNK5	1.81559	0.000686415	PREDICTED: potassium channel subfamily K member 5 [Lates calcarifer]
SMAX5B005563	TSEN2	1.87018	0.000486046	PREDICTED: tRNA-splicing endonuclease subunit Sen2 [Lates calcarifer]
SMAX5B008829	sept8a	1.8752	0.000706557	PREDICTED: septin-8-A-like isoform X3 [Lates calcarifer]
SMAX5B016944	Cct2	1.89724	0.000281957	T-complex protein 1 subunit beta [Oreochromis niloticus]
SMAX5B004766	mao	1.92165	0.000532596	PREDICTED: amine oxidase [flavin-containing] B [Lates calcarifer]
SMAX5B020830	mif4gdb	2.01913	0.000156476	PREDICTED: MIF4G domain-containing protein [Lates calcarifer]
SMAX5B002387	CDKN1A	2.03198	0.000912876	PREDICTED: LOW QUALITY PROTEIN: cyclin-dependent kinase inhibitor 1-like [Lates calcarifer]
SMAX5B018167	SIK2	2.05807	0.000300586	PREDICTED: serine/threonine-protein kinase SIK2-like [Larimichthys crocea]
SMAX5B009874	SLC25A22	2.05964	0.000896829	PREDICTED: mitochondrial glutamate carrier 1-like [Stegastes partitus]
SMAX5B012504	RHOU	2.07284	0.000761943	PREDICTED: rho-related GTP-binding protein RhoU [Paralichthys olivaceus]
SMAX5B011706	FAM8A1	2.07473	0.000501903	PREDICTED: protein FAM8A1-like [Larimichthys crocea]
SMAX5B016229	trim71	2.08701	0.000243115	PREDICTED: E3 ubiquitin-protein ligase TRIM71 [Larimichthys crocea]
XLOC_000724	Bcl6	2.10375	0.000521962	PREDICTED: B-cell lymphoma 6 protein homolog [Paralichthys olivaceus]
SMAX5B005472	CERK	2.10986	5.85456e-05	PREDICTED: LOW QUALITY PROTEIN: ceramide kinase-like [Lates calcarifer]
SMAX5B019505	GTPBP4	2.12314	0.000138409	PREDICTED: nucleolar GTP-binding protein 1 [Larimichthys crocea]
SMAX5B011667	KCNN3	2.13157	0.000411759	PREDICTED: intermediate conductance calcium-activated potassium channel protein 4 [Paralichthys olivaceus]
XLOC_012701	hspa8	2.13779	0.000269669	heat shock cognate protein 70 [Scophthalmus maximus]
SMAX5B008917	aldob	2.16605	0.000805555	PREDICTED: fructose-bisphosphate aldolase B [Paralichthys olivaceus]
SMAX5B016604	Gcnt1	2.19652	0.00025375	PREDICTED: beta-1,3-galactosyl-O-glycosyl-glycoprotein beta-1,6-N-acetylglucosaminyltransferase [Lates calcarifer]
SMAX5B010643	amdhd1	2.19697	0.000590199	PREDICTED: probable imidazolonepropionase isoform X1 [Stegastes partitus]
SMAX5B006559	junb	2.24527	0.000176072	PREDICTED: transcription factor jun-B-like [Lates calcarifer]
SMAX5B013275	TTN	2.27684	1.68487e-05	PREDICTED: titin-like isoform X5 [Stegastes partitus]
SMAX5B022471	Pde4d	2.28177	0.000362585	PREDICTED: cAMP-specific 3',5'-cyclic phosphodiesterase 4D-like isoform X4 [Pundamilia nyererei]
SMAX5B001603	ppsD	2.31259	0.000466429	Beta-ketoacyl synthase [Dicentrarchus labrax]
SMAX5B014813	mkrn1	2.32608	0.000284448	PREDICTED: E3 ubiquitin-protein ligase makorin-1-like isoform X1 [Lates calcarifer]
SMAX5B008870	gnb2l1	2.33167	6.07235e-05	receptor for activated protein kinase C, partial [Scophthalmus maximus]
SMAX5B019393	P4HA2	2.36773	0.000127482	PREDICTED: prolyl 4-hydroxylase subunit alpha-2 isoform X1 [Lates calcarifer]
SMAX5B005501	lrmp	2.4217	0.00010716	PREDICTED: lymphoid-restricted membrane protein isoform X1 [Lates calcarifer]
SMAX5B012651	DDX21	2.4225	3.89123e-05	PREDICTED: nucleolar RNA helicase 2 [Larimichthys crocea]
SMAX5B021502	Arap1	2.44057	0.000277449	PREDICTED: arf-GAP with Rho-GAP domain, ANK repeat and PH domain-containing protein 1-like isoform X2 [Lates calcarifer]
SMAX5B015827	Ciart	2.46474	2.10041e-05	PREDICTED: circadian-associated transcriptional repressor-like [Lates calcarifer]
SMAX5B004794	hsc71	2.47456	3.19537e-05	PREDICTED: heat shock cognate 71 kDa protein-like, partial [Larimichthys crocea]
SMAX5B000460	gchfr	2.48179	2.30074e-05	PREDICTED: GTP cyclohydrolase 1 feedback regulatory protein [Lates calcarifer]
SMAX5B019234	CDHR2	2.48797	0.000312857	PREDICTED: LOW QUALITY PROTEIN: cadherin-related family member 2 [Lates calcarifer]
SMAX5B016279	NR1D2	2.5208	2.62381e-05	PREDICTED: nuclear receptor subfamily 1 group D member 2 [Lates calcarifer]
SMAX5B008234	znf395	2.65381	1.22462e-06	PREDICTED: zinc finger protein 395-like isoform X1 [Lates calcarifer]
SMAX5B014796	WNT2B	2.69488	9.27246e-06	PREDICTED: putative helicase mov-10-B.2 isoform X1 [Lates calcarifer]
SMAX5B010956	ADGRD1	2.70044	3.87794e-06	PREDICTED: adhesion G-protein coupled receptor D1 isoform X1 [Lates calcarifer]
SMAX5B007550	LPHN1	2.77007	0.000525264	PREDICTED: adhesion G protein-coupled receptor L1-like isoform X1 [Lates calcarifer]
SMAX5B010316	Rexo1	2.77052	9.94552e-05	PREDICTED: LOW QUALITY PROTEIN: RNA exonuclease 1 homolog [Lates calcarifer]
SMAX5B007969	Mep1b	2.78634	3.3838e-05	PREDICTED: meprin A subunit beta-like [Lates calcarifer]
SMAX5B018077	Pprc1	2.83432	0.000142788	PREDICTED: LOW QUALITY PROTEIN: peroxisome proliferator-activated receptor gamma coactivator-related protein 1 [Lates calcarifer]
SMAX5B021981	RABGAP1L	2.88291	0.00048362	PREDICTED: rab GTPase-activating protein 1-like [Lates calcarifer]
SMAX5B003755	CLDN15	2.88485	0.000886049	PREDICTED: claudin-15 [Lates calcarifer]
SMAX5B006002	ITM2C	2.89755	0.000433481	PREDICTED: integral membrane protein 2C-like isoform X1 [Paralichthys olivaceus]
SMAX5B019842	DIABLO	2.92664	4.17424e-05	PREDICTED: diablo homolog, mitochondrial-like isoform X2 [Paralichthys olivaceus]
SMAX5B013804	Esm1	2.93368	0.000576821	PREDICTED: endothelial cell-specific molecule 1 [Larimichthys crocea]
SMAX5B000015	TLR5	2.9878	4.1818e-06	tlr5-a [Scophthalmus maximus]
SMAX5B008705	KNDC1	3.00105	3.19987e-07	PREDICTED: protein very KIND [Paralichthys olivaceus]
SMAX5B001277	COA1	3.04079	3.45275e-07	PREDICTED: cytochrome c oxidase assembly factor 1 homolog [Oreochromis niloticus]
SMAX5B022275	LPL	3.05491	3.28319e-08	lipoprotein lipase [Pagrus major]
SMAX5B002836	fos	3.05839	1.9233e-08	PREDICTED: proto-oncogene c-Fos-like [Larimichthys crocea]
SMAX5B008748	CFAP46	3.06228	0.000611292	PREDICTED: LOW QUALITY PROTEIN: cilia- and flagella-associated protein 46 [Lates calcarifer]
SMAX5B001528	SLC13A3	3.06736	4.36131e-07	PREDICTED: solute carrier family 13 member 3 isoform X1 [Larimichthys crocea]
SMAX5B017639	FMO5	3.1133	3.5699e-05	PREDICTED: dimethylaniline monooxygenase [N-oxide-forming] 5-like isoform X1 [Lates calcarifer]
SMAX5B009927	CPT1A	3.11974	0.000926827	PREDICTED: carnitine O-palmitoyltransferase 1, muscle isoform [Paralichthys olivaceus]
SMAX5B010354	FAM173A	3.17333	2.75179e-05	PREDICTED: protein FAM173A [Stegastes partitus]
SMAX5B004664	DNAJB6	3.21398	2.55301e-06	DnaJ homolog subfamily B member 6 [Dicentrarchus labrax]
SMAX5B005112	Ag2	3.21707	2.31443e-05	PREDICTED: uncharacterized protein C11orf96 homolog [Paralichthys olivaceus]
SMAX5B016662	MLLT1	3.22774	5.77497e-08	PREDICTED: protein AF-9 isoform X1 [Paralichthys olivaceus]
SMAX5B020616	Baiap2	3.24009	1.65533e-05	PREDICTED: brain-specific angiogenesis inhibitor 1-associated protein 2-like isoform X2 [Lates calcarifer]
SMAX5B018374	Dnajb2	3.2647	4.25436e-07	PREDICTED: dnaJ homolog subfamily B member 2 isoform X2 [Kryptolebias marmoratus]
SMAX5B003768	LDLRAP1	3.27825	0.000399	PREDICTED: protein FAM43B-like [Larimichthys crocea]
SMAX5B000511	Chrm5	3.29278	0.000411493	PREDICTED: muscarinic acetylcholine receptor M5-like [Lates calcarifer]
SMAX5B015052	Klf15	3.34033	5.34998e-08	PREDICTED: Krueppel-like factor 15 [Paralichthys olivaceus]
SMAX5B009231	IGFBP1	3.38466	2.5722e-05	PREDICTED: insulin-like growth factor-binding protein 1 [Lates calcarifer]
SMAX5B019306	slc25a25a	3.40406	8.63484e-08	PREDICTED: calcium-binding mitochondrial carrier protein SCaMC-2-A-like [Lates calcarifer]
SMAX5B008196	TDH	3.48902	1.58417e-07	PREDICTED: LOW QUALITY PROTEIN: L-threonine 3-dehydrogenase, mitochondrial-like [Lates calcarifer]
SMAX5B021222	lce	3.55072	0.000280791	PREDICTED: high choriolytic enzyme 1-like [Paralichthys olivaceus]
SMAX5B017483	KLHDC1	3.66297	0.000688692	Kelch domain-containing protein 1 [Dicentrarchus labrax]
SMAX5B009145	ADGRF3	3.66838	5.15924e-05	PREDICTED: adhesion G-protein coupled receptor F3-like [Lates calcarifer]
SMAX5B011552	PROB1	3.67646	3.82362e-06	PREDICTED: uncharacterized protein LOC109637732 [Paralichthys olivaceus]
SMAX5B011857	Clcn1	3.69539	0.000657865	PREDICTED: chloride channel protein 1 [Lates calcarifer]
SMAX5B008270	sgk1	3.70997	5.7861e-08	PREDICTED: serine/threonine-protein kinase Sgk1 isoform X2 [Paralichthys olivaceus]
SMAX5B016305	STMN1	3.7306	8.20555e-05	PREDICTED: stathmin-like [Lates calcarifer]
SMAX5B022734	Gpr97	3.77672	0.000239767	PREDICTED: adhesion G protein-coupled receptor G3-like [Paralichthys olivaceus]
SMAX5B017642	zar1	3.79977	0.000255671	PREDICTED: zygote arrest protein 1 [Maylandia zebra]
SMAX5B016632	PPARGC1A	3.81233	1.60084e-06	PREDICTED: peroxisome proliferator-activated receptor gamma coactivator 1-alpha isoform X2 [Lates calcarifer]
SMAX5B016205	fam151a	3.83179	1.14965e-06	PREDICTED: protein FAM151A isoform X1 [Lates calcarifer]
SMAX5B019531	CR1	3.83906	0.000332478	PREDICTED: sushi, von Willebrand factor type A, EGF and pentraxin domain-containing protein 1-like [Lates calcarifer]
SMAX5B008133	hsp90a.1	3.87525	5.32208e-10	PREDICTED: heat shock protein HSP 90-alpha 1 [Austrofundulus limnaeus]
SMAX5B005341	foxn5	3.90689	0.000881133	PREDICTED: forkhead box protein N5-like isoform X2 [Lates calcarifer]
SMAX5B007209	ANKRD22	3.93883	0.000326578	PREDICTED: ankyrin repeat domain-containing protein 22 [Paralichthys olivaceus]
SMAX5B012738	scg3	3.99452	1.78226e-05	PREDICTED: secretogranin-3 [Lates calcarifer]
SMAX5B001620	ZP3	4.00396	0.000666789	PREDICTED: zona pellucida sperm-binding protein 3-like [Paralichthys olivaceus]
SMAX5B012537	sebox	4.01346	0.000627772	PREDICTED: paired box protein Pax-6-like [Lates calcarifer]
SMAX5B002460	Smtnl2	4.03309	0.000623226	PREDICTED: smoothelin-like protein 1 [Paralichthys olivaceus]
SMAX5B000044	hceb	4.06957	0.000281284	PREDICTED: high choriolytic enzyme 1-like [Lates calcarifer]
SMAX5B015120	Lrp2	4.11839	4.24658e-05	Low-density lipoprotein receptor-related protein 2 [Larimichthys crocea]
SMAX5B005956	Apod	4.13551	0.00046411	PREDICTED: apolipoprotein D-like [Paralichthys olivaceus]
XLOC_002326	Tnnt2	4.13841	4.26449e-05	PREDICTED: troponin T, cardiac muscle isoform X2 [Notothenia coriiceps]
SMAX5B014203	AGAP2	4.14296	0.000610333	PREDICTED: arf-GAP with GTPase, ANK repeat and PH domain-containing protein 1-like isoform X1 [Lates calcarifer]
SMAX5B003183	TNFRSF6B	4.14684	1.65043e-05	PREDICTED: tumor necrosis factor receptor superfamily member 6B-like isoform X2 [Lates calcarifer]
XLOC_012172	Col9a1	4.16993	0.000653203	PREDICTED: collagen alpha-1(IX) chain isoform X1 [Paralichthys olivaceus]
SMAX5B018240	Nqo1	4.17641	5.40205e-05	PREDICTED: NAD(P)H dehydrogenase [quinone] 1-like isoform X1 [Lates calcarifer]
SMAX5B011320	Slc5a10	4.21723	0.000516249	PREDICTED: sodium/glucose cotransporter 5 [Cyprinodon variegatus]
SMAX5B017910	PDE6C	4.22882	0.000740111	Cone cGMP-specific 3',5'-cyclic phosphodiesterase subunit alpha' [Larimichthys crocea]
SMAX5B003495	Alk	4.24793	0.000242415	PREDICTED: ALK tyrosine kinase receptor isoform X1 [Lates calcarifer]
SMAX5B009768	CDH1	4.29768	1.24087e-07	PREDICTED: B-cadherin-like [Paralichthys olivaceus]
SMAX5B012628	MYBPC3	4.32553	7.03456e-05	PREDICTED: myosin-binding protein C, cardiac-type isoform X4 [Lates calcarifer]
SMAX5B019171	SLC25A53	4.34746	0.000823468	PREDICTED: solute carrier family 25 member 53 [Larimichthys crocea]
SMAX5B021184	MAP1LC3C	4.35368	0.000554811	PREDICTED: microtubule-associated proteins 1A/1B light chain 3C [Cyprinodon variegatus]
SMAX5B011441	Plin2	4.3623	0.000705292	PREDICTED: perilipin-2-like [Lates calcarifer]
SMAX5B005874	Pfn2	4.40372	0.000838726	PREDICTED: melanoma-associated antigen C1-like [Paralichthys olivaceus]
SMAX5B022161	cldnd	4.42639	3.87739e-05	PREDICTED: claudin-like protein ZF-A89 [Lates calcarifer]
SMAX5B006175	FAM20C	4.43489	7.74606e-08	PREDICTED: extracellular serine/threonine protein kinase FAM20C-like [Haplochromis burtoni]
SMAX5B000848	Adm2	4.43806	7.24664e-05	PREDICTED: ADM2-like [Lates calcarifer]
SMAX5B012387	PABPN1	4.44385	0.000221295	PREDICTED: embryonic polyadenylate-binding protein 2-B-like [Stegastes partitus]
SMAX5B007487	kpna1	4.45676	0.000800403	PREDICTED: importin subunit alpha-1-like [Paralichthys olivaceus]
SMAX5B004981	zfp36l2	4.49052	0.000793524	PREDICTED: mRNA decay activator protein ZFP36L2-like [Paralichthys olivaceus]
SMAX5B011119	zgc:112234	4.52793	0.000200187	PREDICTED: histone H2B 1/2 [Clupea harengus]
SMAX5B002252	b4	4.60281	7.43965e-07	PREDICTED: protein B4-like [Lates calcarifer]
SMAX5B017258	Acsl5	4.63048	0.000243478	PREDICTED: long-chain-fatty-acid--CoA ligase 5 [Lates calcarifer]
SMAX5B009477	TPH2	4.63421	0.000890797	PREDICTED: tryptophan 5-hydroxylase 2 isoform X1 [Lates calcarifer]
SMAX5B015507	CTSS	4.70539	7.80699e-06	PREDICTED: LOW QUALITY PROTEIN: cathepsin S-like [Lates calcarifer]
SMAX5B014730	SALL4	4.70834	0.000238697	PREDICTED: sal-like protein 4 isoform X1 [Lates calcarifer]
SMAX5B001430	ZP4	4.72834	0.000685069	PREDICTED: histone deacetylase complex subunit SAP25 [Stegastes partitus]
SMAX5B003074	CNNM1	4.74595	2.84366e-05	PREDICTED: metal transporter CNNM1-like [Larimichthys crocea]
SMAX5B014216	Scn8a	4.75489	7.83211e-07	PREDICTED: sodium channel protein type 8 subunit alpha-like isoform X2 [Paralichthys olivaceus]
SMAX5B019197	CTSZ	4.78778	0.000116218	PREDICTED: cathepsin Z-like [Paralichthys olivaceus]
SMAX5B021603	DZANK1	4.7911	5.43511e-06	PREDICTED: double zinc ribbon and ankyrin repeat-containing protein 1 isoform X1 [Lates calcarifer]
SMAX5B018956	Cd209e	4.84967	1.78268e-05	PREDICTED: C-type lectin domain family 4 member M-like isoform X1 [Lates calcarifer]
SMAX5B008117	Rhov	4.85798	0.000180428	PREDICTED: rho-related GTP-binding protein RhoV [Cynoglossus semilaevis]
SMAX5B004665	HACD1	4.87774	0.000441236	PREDICTED: very-long-chain (3R)-3-hydroxyacyl-CoA dehydratase 1 [Lates calcarifer]
SMAX5B000894	DDX4	4.97936	0.000503116	vasa [Scophthalmus maximus]
SMAX5B009038	Slc30a2	4.99607	0.000138358	PREDICTED: zinc transporter 2-like [Paralichthys olivaceus]
SMAX5B012876	CHRNB1	5	2.6494e-06	PREDICTED: acetylcholine receptor subunit beta-like [Paralichthys olivaceus]
SMAX5B006585	NSF	5.05889	5.40755e-05	PREDICTED: vesicle-fusing ATPase [Stegastes partitus]
SMAX5B002733	TGM2	5.08746	9.49683e-05	PREDICTED: LOW QUALITY PROTEIN: protein-glutamine gamma-glutamyltransferase 2-like [Lates calcarifer]
SMAX5B006139	Ppp1r9a	5.16065	2.88977e-05	PREDICTED: neurabin-1-like isoform X1 [Lates calcarifer]
SMAX5B015186	hsp30	5.17564	9.43501e-05	PREDICTED: heat shock protein 30-like [Paralichthys olivaceus]
SMAX5B010481	HABP4	5.2379	0.000573981	PREDICTED: intracellular hyaluronan-binding protein 4-like [Paralichthys olivaceus]
SMAX5B021908	Fut9	5.36923	0.000124829	PREDICTED: alpha-(1,3)-fucosyltransferase 9 [Lates calcarifer]
SMAX5B016443	PCK1	5.53916	9.47848e-06	cytosolic phosphoenolpyruvate carboxykinase [Scophthalmus maximus]
XLOC_018074	xynB	5.58496	0.000258994	S-antigen protein, partial [Columba livia]
SMAX5B019715	ZP2	5.60641	8.49229e-07	Zona pellucida sperm-binding protein 2 [Larimichthys crocea]
SMAX5B009640	snx10a	5.95884	0.000176221	PREDICTED: sorting nexin-10A-like isoform X2 [Paralichthys olivaceus]
SMAX5B001907	Slc35g2	5.99322	2.60994e-05	PREDICTED: solute carrier family 35 member G2-like [Lates calcarifer]
XLOC_024081	GIN1	6.29855	5.82895e-07	PREDICTED: gypsy retrotransposon integrase-like protein 1-like [Neolamprologus brichardi]
SMAX5B016945	ctsd	6.41537	1.58714e-08	PREDICTED: cathepsin E-like [Lates calcarifer]
SMAX5B011997	scgn	6.45003	8.58338e-05	PREDICTED: secretagogin-like [Paralichthys olivaceus]
SMAX5B017791	GP2	6.58066	2.91239e-05	PREDICTED: uromodulin-like [Paralichthys olivaceus]
SMAX5B019380	ins	6.94128	4.32688e-07	PREDICTED: insulin-like [Lates calcarifer]
SMAX5B015136	APBA1	7.71425	0.000188599	PREDICTED: amyloid beta A4 precursor protein-binding family A member 1-like [Takifugu rubripes]
SMAX5B012145	ADAM22	7.78136	0.000951804	PREDICTED: disintegrin and metalloproteinase domain-containing protein 22 isoform X2 [Lates calcarifer]
SMAX5B006529	IPO13	8.53138	3.78555e-06	PREDICTED: importin-13-like [Lates calcarifer]
SMAX5B009361	Gpc6	8.58246	7.82496e-05	PREDICTED: glypican-2 [Lates calcarifer]
SMAX5B004308	Grk1	8.63178	0.000606181	PREDICTED: rhodopsin kinase-like [Lates calcarifer]
SMAX5B009429	Rnf212	8.6677	0.000347595	PREDICTED: probable E3 SUMO-protein ligase RNF212 [Lates calcarifer]
SMAX5B003954	gcg1	8.73757	8.41704e-07	PREDICTED: glucagon-1-like [Paralichthys olivaceus]
SMAX5B006687	VWA5B2	8.82443	0.00012722	PREDICTED: von Willebrand factor A domain-containing protein 5B1-like [Paralichthys olivaceus]
SMAX5B017850	GALNT8	8.82443	0.000457033	PREDICTED: probable polypeptide N-acetylgalactosaminyltransferase 8 isoform X1 [Paralichthys olivaceus]
SMAX5B006502	Zp1	9.08569	0.000746006	Zona pellucida sperm-binding protein 1 [Larimichthys crocea]
SMAX5B011527	UBN2	9.2127	3.76896e-05	PREDICTED: ubinuclein-1-like [Lates calcarifer]
SMAX5B017826	KCNG2	9.77588	5.52565e-05	PREDICTED: potassium voltage-gated channel subfamily G member 4 [Cynoglossus semilaevis]
SMAX5B011509	LRAT	9.94642	0.000731159	PREDICTED: lecithin retinol acyltransferase-like [Lates calcarifer]
SMAX5B019278	CCL8	10.1077	0.00010304	PREDICTED: C-C motif chemokine 20-like [Paralichthys olivaceus]
SMAX5B018646	neurod1	10.3332	0.000148633	PREDICTED: neurogenic differentiation factor 1 [Stegastes partitus]
SMAX5B010135	set-1	10.5216	1.60188e-06	PREDICTED: N-lysine methyltransferase SETD8-A-like, partial [Austrofundulus limnaeus]
SMAX5B011417	baiap2l2	10.9991	4.58697e-09	PREDICTED: brain-specific angiogenesis inhibitor 1-associated protein 2-like protein 2 [Paralichthys olivaceus]
SMAX5B000021	SCG5	11.1464	3.13656e-06	PREDICTED: neuroendocrine protein 7B2 [Larimichthys crocea]
SMAX5B017929	Pcsk2	11.1882	1.56689e-06	PREDICTED: neuroendocrine convertase 2 [Stegastes partitus]
SMAX5B018187	gcg2	18.6053	2.4652e-09	PREDICTED: glucagon [Xiphophorus maculatus]

## Sheet: Table S4
Table S4. GO analysis of differently expressed genes in the CTL vs. TA group
Ontology	ID	Class	P value	Total Gene
Biological Process	GO:0008152	metabolic process	6e-06	1894
Biological Process	GO:0051179	localization	0.275526	1894
Biological Process	GO:0002376	immune system process	0.541252	1894
Biological Process	GO:0022610	biological adhesion	0.654843	1894
Biological Process	GO:0044699	single-organism process	0.962977	1894
Biological Process	GO:0071840	cellular component organization or biogenesis	0.990146	1894
Biological Process	GO:0032502	developmental process	0.999136	1894
Biological Process	GO:0009987	cellular process	1	1894
Biological Process	GO:0065007	biological regulation	1	1894
Biological Process	GO:0050896	response to stimulus	1	1894
Biological Process	GO:0023052	signaling	1	1894
Biological Process	GO:0032501	multicellular organismal process	1	1894
Cellular Component	GO:0044422	organelle part	0.01127	981
Cellular Component	GO:0005623	cell	0.058066	981
Cellular Component	GO:0044464	cell part	0.058066	981
Cellular Component	GO:0043226	organelle	0.263952	981
Cellular Component	GO:0032991	macromolecular complex	0.288414	981
Cellular Component	GO:0016020	membrane	0.801454	981
Cellular Component	GO:0044425	membrane part	0.892307	981
Molecular Function	GO:0003824	catalytic activity	0	1766
Molecular Function	GO:0005488	binding	0.138115	1766
Molecular Function	GO:0005215	transporter activity	0.97384	1766
Molecular Function	GO:0060089	molecular transducer activity	1	1766
Molecular Function	GO:0004871	signal transducer activity	1	1766
Molecular Function	GO:0001071	nucleic acid binding transcription factor activity	1	1766

## Sheet: Table S5
Table S5. GO analysis of differently expressed genes in the CTL vs. TB group
Ontology	ID	Class	P value	Total Gene
Biological Process	GO:0009987	cellular process	0.904309	154
Biological Process	GO:0044699	single-organism process	0.359002	146
Biological Process	GO:0008152	metabolic process	0.305436	135
Biological Process	GO:0050896	response to stimulus	0.909428	44
Biological Process	GO:0065007	biological regulation	0.999989	33
Biological Process	GO:0032502	developmental process	0.712319	30
Biological Process	GO:0051179	localization	0.996719	28
Biological Process	GO:0071840	cellular component organization or biogenesis	0.135349	25
Biological Process	GO:0032501	multicellular organismal process	0.990358	24
Biological Process	GO:0023052	signaling	0.999929	22
Biological Process	GO:0002376	immune system process	0.243845	7
Biological Process	GO:0022610	biological adhesion	0.601559	4
Cellular Component	GO:0005623	cell	0.00151	79
Cellular Component	GO:0044464	cell part	0.00151	79
Cellular Component	GO:0043226	organelle	0.000674	61
Cellular Component	GO:0016020	membrane	0.999276	38
Cellular Component	O:0044425	membrane part	0.99991	31
Cellular Component	GO:0032991	macromolecular complex	0.11211	23
Cellular Component	GO:0044422	organelle part	0.097346	17
Molecular Function	GO:0005488	binding	0.000339	165
Molecular Function	GO:0003824	catalytic activity	0.001929	133
Molecular Function	GO:0001071	nucleic acid binding transcription factor activity	0.974384	9
Molecular Function	GO:0005215	transporter activity	0.996586	9
Molecular Function	GO:0060089	molecular transducer activity	0.999903	8
Molecular Function	GO:0004871	signal transducer activity	0.998724	7

## Sheet: Table S6
Table S6. GO analysis of differently expressed genes in the CTL vs. TC group
Ontology	ID	Class	P value	Total Gene
Biological Process	GO:0009987	cellular process	0.80055	70
Biological Process	GO:0044699	single-organism process	0.20916	69
Biological Process	GO:0008152	metabolic	0.313974	62
Biological Process	GO:0050896	response to stimulus	0.748215	21
Biological Process	GO:0032502	developmental process	0.506266	15
Biological Process	GO:0065007	biological regulation	0.999654	13
Biological Process	GO:0051179	localization	0.980274	12
Biological Process	GO:0071840	cellular component organization or biogenesis	0.284652	11
Biological Process	GO:0032501	multicellular organismal process	0.970304	10
Biological Process	GO:0023052	signaling	0.998088	9
Biological Process	GO:0007610	behavior	0.39545	1
Cellular Component	GO:0005623	cell	0.12674	34
Cellular Component	GO:0044464	cell part	0.12674	34
Cellular Component	GO:0016020	membrane	0.754731	23
Cellular Component	GO:0043226	organelle	0.377245	22
Cellular Component	GO:0044425	membrane part	0.830766	20
Cellular Component	GO:0044422	organelle part	0.199506	8
Cellular Component	GO:0032991	macromolecular complex	0.856968	6
Cellular Component	GO:0030054	cell junction	0.348097	2
Molecular Function	GO:0005488	binding	0.063444	68
Molecular Function	GO:0003824	catalytic activity	0.081333	55
Molecular Function	GO:0005215	transporter activity	0.816999	6
Molecular Function	GO:0001071	nucleic acid binding transcription factor activity	0.794927	5
Molecular Function	GO:0004871	signal transducer activity	0.941189	4
Molecular Function	GO:0060089	molecular transducer activity	0.987829	4

## Sheet: Table S7
Table S7. The top 20 differential metabolites in the CTL vs. TA group
ID	Name	Similarity	P value	Q value	Log_Foldchange
716	4-hydroxy-3-methoxybenzoic acid	339	3.66743e-08	1.68365e-06	15.9887
877	beta-Mannosylglycerate 1	529	0.000860246	0.00433791	12.6091
740	2-Amino-3-methoxybenzoic acid 1	327	0.000944515	0.00458308	11.8462
542	L-glutamic acid	305	0.0161804	0.0337876	-11.7866
405	2,3-Dimethylsuccinic acid	410	0.00152833	0.00636977	10.6507
862	Indolelactate 2	447	3.87115e-05	0.000380853	10.5233
772	Methyl Palmitoleate	418	0.00089922	0.00445365	-10.3026
800	lipoic acid	284	0.00208807	0.00782525	-8.82565
610	3-hydroxyphenylacetic acid	254	0.0221067	0.0430372	-8.35705
304	leucine	880	5.19655e-10	9.54255e-08	4.16699
808	Galactonic acid	588	6.48902e-06	7.93994e-05	-3.91699
593	3-hydroxy-3-methylglutaric acid	250	0.000582402	0.00337307	3.82627
820	O-Succinylhomoserine	192	0.00101772	0.00478151	3.7578
893	alpha-Santonin 1	391	1.68587e-07	4.19064e-06	-3.56556
165	oxalic acid	567	0.000618456	0.00351415	3.46285
415	Tartronic acid	469	0.0001053	0.000840718	-3.29742
560	Threonic acid	914	3.10735e-07	5.89979e-06	-3.27232
444	methyl trans-cinnamate	334	1.1027e-07	3.43794e-06	3.14917
614	tartaric acid	459	0.00896854	0.0231883	-2.98723
977	Lactobionic Acid 1	539	0.000486331	0.00296916	-2.67905

## Sheet: Table S8
Table S8. The top 20 differential metabolites in the CTL vs. TB group
ID	Name	Similarity	P value	Q value	Log_Foldchange
716	4-hydroxy-3-methoxybenzoic acid	339	0.000145604	0.00200546	13.2654
740	2-Amino-3-methoxybenzoic acid 1	327	0.000409812	0.00432604	12.1371
405	2,3-Dimethylsuccinic acid	410	9.16532e-06	0.000284034	10.798
800	lipoic acid	284	0.00209037	0.0129747	-8.70869
862	Indolelactate 2	447	0.0183127	0.0646913	8.40563
877	beta-Mannosylglycerate 1	529	0.0408771	0.117064	8.33379
610	3-hydroxyphenylacetic acid	254	0.0221317	0.0731585	-8.24009
977	Lactobionic Acid 1	539	0.000453351	0.00460827	-6.08416
593	3-hydroxy-3-methylglutaric acid	250	0.000458505	0.0046403	4.4937
444	methyl trans-cinnamate	334	3.41967e-05	0.000774989	3.92121
304	leucine	880	1.38589e-08	3.43591e-06	3.69827
270	4-hydroxybutyrate	564	0.00424496	0.0224068	3.06591
893	alpha-Santonin 1	391	1.8373e-07	1.51834e-05	-2.97108
140	2-ketobutyric acid 1	643	0.00302172	0.017026	2.5567
772	Methyl Palmitoleate	418	0.00989583	0.0417703	-2.35864
819	beta-Hydroxymyristic acid	403	0.000435598	0.00449576	2.02751
963	phytosphingosine 2	341	0.0106598	0.0438633	-2.01744
247	alpha-ketoisocaproic acid 1	830	0.00111657	0.00819362	1.95777
989	Gentiobiose 2	544	0.00037533	0.00408663	-1.89152
328	Isoleucine	930	3.52521e-05	0.000789958	1.78267

## Sheet: TableS 9
Table S9. The top 20 differential metabolites in the CTL vs. TC group
ID	Name	Similarity	P value	Q value	Log_Foldchange
708	trans-4-hydroxy-L-proline 1	476	0.000532938	0.00216525	-11.6455
977	Lactobionic acid 1	539	0.000423396	0.00184634	-11.2292
405	2,3-Dimethylsuccinic acid	410	0.000504709	0.00208731	10.7948
893	alpha-Santonin 1	391	2.90091e-06	4.04689e-05	-10.7075
772	Methyl Palmitoleate	418	0.00089949	0.00322869	-10.2186
740	2-Amino-3-methoxybenzoic acid 1	327	2.54413e-06	3.68711e-05	9.95031
800	lipoic acid	284	0.00208971	0.00644592	-8.74163
963	phytosphingosine 2	341	0.00122882	0.00410101	-8.52172
610	3-hydroxyphenylacetic acid	254	0.0221244	0.0404317	-8.27303
593	3-hydroxy-3-methylglutaric acid	250	0.000178462	0.000944212	3.99387
304	leucine	880	6.89021e-09	4.29241e-07	3.38067
444	methyl trans-cinnamate	334	6.03861e-08	1.88094e-06	3.1412
989	Gentiobiose 2	544	0.000133778	0.000762528	-3.04909
819	beta-Hydroxymyristic acid	403	0.000293747	0.00140271	2.73186
270	4-hydroxybutyrate	564	0.0184697	0.0353031	2.70783
560	Threonic acid	914	1.19457e-06	2.02958e-05	-2.63413
415	Tartronic acid	469	0.000219233	0.00110737	-2.59739
598	D-erythronolactone 2	542	0.00533834	0.0137474	-2.44451
140	2-ketobutyric acid 1	643	0.00651905	0.0158662	2.29191
820	O-Succinylhomoserine	192	0.0302	0.050308	2.22855

## Sheet: Table S10
Table S10. The top 12 pathway of differential metabolites in three groups
Group	Pathway	Total	-ln(p)	FDR	Impact
CTL vs. TA	Valine, leucine and isoleucine biosynthesis	13	11.807	0.00060342	0.99999
	Glyoxylate and dicarboxylate metabolism	18	4.7499	0.23192	0.48149
	Glycerolipid metabolism	18	2.6524	0.7136	0.30658
	Alanine, aspartate and glutamate metabolism	24	2.1533	0.94038	0.28798
	Cysteine and methionine metabolism	29	1.8424	1	0.17228
	Citrate cycle (TCA cycle)	20	2.4662	0.76413	0.16767
	Glycerophospholipid metabolism	28	0.68051	1	0.08381
	Sulfur metabolism	9	1.601	1	0.04167
	Glycine, serine and threonine metabolism	31	3.2615	0.62098	0.03692
	Pyruvate metabolism	22	0.85565	1	0.01395
	Purine metabolism	66	0.20424	1	0.01091
	Glutathione metabolism	26	0.73279	1	0.00371
CTL vs. TB	Valine, leucine and isoleucine biosynthesis	13	13.264	0.00014067	0.99999
	Cysteine and methionine metabolism	29	2.3029	1	0.17228
	Glyoxylate and dicarboxylate metabolism	18	1.2404	1	0.14815
	Citrate cycle (TCA cycle)	20	1.1523	1	0.11411
	Alanine, aspartate and glutamate metabolism	24	1.0041	1	0.09494
	Glycerophospholipid metabolism	28	0.88369	1	0.08381
	Sulfur metabolism	9	1.855	1	0.04167
	Glycine, serine and threonine metabolism	31	4.0003	0.49436	0.03692
	Glycerolipid metabolism	18	1.2404	1	0.0256
	Pyruvate metabolism	22	1.0741	1	0.01395
	Purine metabolism	66	0.32755	1	0.01091
	Glutathione metabolism	26	0.94097	1	0.00371
CTL vs. TC	Valine, leucine and isoleucine biosynthesis	13	8.4625	0.01711	0.99999
	Glycerolipid metabolism	18	4.666	0.19056	0.41129
	Glyoxylate and dicarboxylate metabolism	18	4.666	0.19056	0.18519
	Cysteine and methionine metabolism	29	1.7948	1	0.17228
	Citrate cycle (TCA cycle)	20	0.90543	1	0.11411
	Alanine, aspartate and glutamate metabolism	24	0.76892	1	0.09494
	Glycerophospholipid metabolism	28	0.65982	1	0.08381
	Arginine and proline metabolism	43	0.39305	1	0.04547
	Pyrimidine metabolism	41	0.41966	1	0.0417
	Sulfur metabolism	9	1.5741	1	0.04167
	Pentose phosphate pathway	19	0.94515	1	0.01952
	Pyruvate metabolism	22	0.83312	1	0.01395

[truncated: 1 more sheets: Table S11]
